# Supplementary material for: Reversal of neuronal tau pathology via adiponectin receptor activation
Source: Commun Biol. 2025 Jan 4;8:8. doi: 10.1038/s42003-024-07391-z (PMC11700159; doi:10.1038/s42003-024-07391-z)
Supplement: Supplementary file 2 — Table S1 [file 42003_2024_7391_MOESM2_ESM.xlsx]

## Sheet: Tau vs WT
Table S1. Differentially expressed genes detected by RNA seq in WT and Tau neurons treated with AdipoRon.
Gene	logFC	PValue	FDR	diffexpressed
Gbp2b	6.06619	4.01E-16	7.94E-12	UP
Capn6	-1.66848	0.000172053	0.999949	NO
Hpgd	-1.5272	0.000576092	0.999949	NO
Epcam	-2.20156	0.00114871	0.999949	NO
Parvb	-1.51261	0.001297	0.999949	NO
Sema3d	-2.04769	0.00148946	0.999949	NO
Srpk3	-1.47844	0.00161158	0.999949	NO
Cdkn1c	-1.60207	0.00167249	0.999949	NO
Rn7s1	1.29946	0.00271391	0.999949	NO
Ctla2a	-1.42719	0.00279837	0.999949	NO
A930009A15Rik	-1.64945	0.00305717	0.999949	NO
Bmp4	-1.90749	0.00329152	0.999949	NO
Gal3st1	-1.3017	0.00336409	0.999949	NO
LOC118568506	-2.14989	0.00353003	0.999949	NO
Rn7s2	1.32398	0.00357592	0.999949	NO
Gjc3	-1.65873	0.00367061	0.999949	NO
Gm16214	1.14521	0.00367099	0.999949	NO
Gm52822	1.13785	0.00383398	0.999949	NO
Nkx2-2	-1.59077	0.00431428	0.999949	NO
Plxnb3	-2.04514	0.00477636	0.999949	NO
Inava	-1.61421	0.00498357	0.999949	NO
Rec8	2.32795	0.00503699	0.999949	NO
Tgfa	-1.04533	0.0053687	0.999949	NO
Col20a1	-1.47817	0.00541998	0.999949	NO
Dsp	-1.39026	0.00561014	0.999949	NO
Bcas1	-1.97877	0.00572157	0.999949	NO
Neu4	-2.186	0.00579403	0.999949	NO
Prkcq	-1.20465	0.00584895	0.999949	NO
Gm46829	0.970932	0.00601498	0.999949	NO
Sox10	-1.52613	0.00604961	0.999949	NO
Myrf	-1.62557	0.00649867	0.999949	NO
Rep15	-1.25976	0.00663948	0.999949	NO
Stpg1	1.00126	0.00694637	0.999949	NO
Pllp	-1.16735	0.00712073	0.999949	NO
Gm42031	1.05783	0.00719692	0.999949	NO
Gm51561	1.17761	0.00741038	0.999949	NO
1700047M11Rik	-2.09177	0.00758703	0.999949	NO
Myh6	-1.36341	0.00775235	0.999949	NO
Zfp488	-1.64668	0.00787915	0.999949	NO
Klk11	1.18344	0.00790493	0.999949	NO
Kif19a	-1.35387	0.00792449	0.999949	NO
Enpp6	-2.21889	0.00800271	0.999949	NO
Gpr17	-2.06537	0.00805568	0.999949	NO
Col11a2	-1.32261	0.00811128	0.999949	NO
Il17b	1.46675	0.00831758	0.999949	NO
A930003O13Rik	-1.22591	0.00844445	0.999949	NO
9630013A20Rik	-2.41176	0.0091107	0.999949	NO
Vcan	-1.26042	0.0091335	0.999949	NO
H19	-2.12581	0.009455	0.999949	NO
Cx3cr1	-0.988713	0.00945507	0.999949	NO
Itgal	-1.20508	0.00974033	0.999949	NO
Clca3a1	-1.48772	0.00975175	0.999949	NO
Fa2h	-1.8927	0.00976735	0.999949	NO
Gm52430	1.3289	0.00984706	0.999949	NO
Chst5	-1.60815	0.0100009	0.999949	NO
Gm31036	-1.4842	0.0100404	0.999949	NO
Rnf122	-0.793538	0.0100546	0.999949	NO
Snx22	-1.0968	0.0101269	0.999949	NO
Cpm	-1.0059	0.0101626	0.999949	NO
Mycl	-0.855201	0.0105854	0.999949	NO
Ugt8a	-1.25247	0.0107344	0.999949	NO
Dmrtb1	-1.09223	0.0109633	0.999949	NO
Col16a1	-1.08399	0.0117005	0.999949	NO
Tmem88b	-1.23375	0.0118685	0.999949	NO
Gm30635	0.977409	0.0121635	0.999949	NO
LOC118567557	0.801284	0.0123121	0.999949	NO
Tmem163	-1.2234	0.0123168	0.999949	NO
Shc4	-0.770667	0.0129079	0.999949	NO
1700049J03Rik	0.942985	0.0129144	0.999949	NO
LOC118568027	0.866976	0.0130847	0.999949	NO
Gm34441	1.11334	0.0133555	0.999949	NO
Susd3	-1.19501	0.0135298	0.999949	NO
Stab1	-0.820249	0.0135913	0.999949	NO
LOC118568394	0.904215	0.0137394	0.999949	NO
LOC118568566	0.907756	0.0139291	0.999949	NO
Gm16168	-1.35865	0.0141729	0.999949	NO
Aif1	-1.22314	0.0142099	0.999949	NO
Grid2	-0.849271	0.0143471	0.999949	NO
Lims2	-1.30677	0.0146708	0.999949	NO
Apod	1.2022	0.014796	0.999949	NO
Gatm	-0.662879	0.0149498	0.999949	NO
Gm46207	1.12457	0.015122	0.999949	NO
Itpr2	-0.588287	0.0151366	0.999949	NO
1700086D15Rik	1.38083	0.0151693	0.999949	NO
Cyp26b1	0.631835	0.0152038	0.999949	NO
Gm51671	0.927158	0.0155087	0.999949	NO
Lcorl	-0.75445	0.0159178	0.999949	NO
Sh3d19	-1.01994	0.0167495	0.999949	NO
Hapln3	-0.813511	0.0168026	0.999949	NO
Dpp4	1.23024	0.0179737	0.999949	NO
C1qa	-0.963377	0.0179802	0.999949	NO
Gm15222	-1.53008	0.0181196	0.999949	NO
Baiap3	-1.29219	0.0181226	0.999949	NO
LOC118567904	0.903768	0.0182841	0.999949	NO
Gm4876	-0.962803	0.0183894	0.999949	NO
Gm46659	0.802482	0.0189003	0.999949	NO
Cnp	-1.04308	0.0191351	0.999949	NO
Arhgap45	-0.88853	0.019679	0.999949	NO
Slc44a4	0.999991	0.0198547	0.999949	NO
Ptpre	-0.575271	0.0205897	0.999949	NO
Terb1	0.857534	0.0215015	0.999949	NO
Pld4	-0.936082	0.0216488	0.999949	NO
Amz1	-0.762408	0.0216508	0.999949	NO
Klk8	0.786264	0.0217552	0.999949	NO
H2-Ab1	-0.922035	0.0220651	0.999949	NO
Dll3	-1.10424	0.0223538	0.999949	NO
LOC118568756	0.992067	0.0225705	0.999949	NO
Gm36693	1.13214	0.0229366	0.999949	NO
LOC101056015	-1.63017	0.0232455	0.999949	NO
Tlr9	-0.94777	0.0236324	0.999949	NO
Lncbate10	1.00352	0.0236875	0.999949	NO
Gm31769	1.17163	0.0241267	0.999949	NO
Actg2	1.87288	0.0241598	0.999949	NO
C1qc	-0.826316	0.0250391	0.999949	NO
Gm51915	0.703992	0.0250981	0.999949	NO
Tmem273	-0.980642	0.0255167	0.999949	NO
Wipf1	-0.633243	0.0257552	0.999949	NO
Gm34057	1.05196	0.0258137	0.999949	NO
Adgre1	-1.05146	0.0258935	0.999949	NO
Lhfpl3	-0.793186	0.0260392	0.999949	NO
Bcas1os2	-1.45318	0.0261985	0.999949	NO
Gm26628	-1.02828	0.0263316	0.999949	NO
Sox8	-0.601624	0.0267669	0.999949	NO
Hey2	-1.00657	0.0270711	0.999949	NO
Hoxd4	1.67566	0.0272799	0.999949	NO
Vwf	-1.05701	0.0280389	0.999949	NO
Gm16217	0.855098	0.0287093	0.999949	NO
Klk9	0.884358	0.028717	0.999949	NO
Gm43560	0.775957	0.0287731	0.999949	NO
Gm30409	0.936671	0.0288283	0.999949	NO
Pitpnm2os2	0.928367	0.0289449	0.999949	NO
Gm35574	0.787395	0.0290484	0.999949	NO
Arsb	-0.563964	0.0291761	0.999949	NO
Abtb2	-0.559655	0.0291954	0.999949	NO
Gm24463	-1.04	0.0293906	0.999949	NO
Tmprss5	-1.68104	0.0294691	0.999949	NO
Gpr34	-0.788617	0.0295362	0.999949	NO
Cytip	1.13803	0.0296151	0.999949	NO
LOC118568383	-1.06451	0.0296586	0.999949	NO
Gm40402	0.801916	0.0304259	0.999949	NO
LOC118568777	0.844322	0.0304921	0.999949	NO
Gm52234	1.1306	0.0307719	0.999949	NO
Gm29901	0.947793	0.0308224	0.999949	NO
LOC115486328	0.871995	0.0310255	0.999949	NO
Tnf	-1.01639	0.0312722	0.999949	NO
Insc	-1.34328	0.0320443	0.999949	NO
Ly86	-0.940478	0.0325008	0.999949	NO
H4c14	0.716384	0.0325827	0.999949	NO
Abcc3	-0.74592	0.0327465	0.999949	NO
Car8	-0.84735	0.0327763	0.999949	NO
Cdk18	-0.614881	0.0328616	0.999949	NO
Gm30515	0.887585	0.0332518	0.999949	NO
Gm36375	0.829928	0.033302	0.999949	NO
Sirt2	-0.575386	0.0333216	0.999949	NO
LOC115489466	0.750882	0.0333441	0.999949	NO
Cntnap3	-0.664239	0.0334265	0.999949	NO
LOC118567854	0.712532	0.03344	0.999949	NO
Hexb	-0.676478	0.0334923	0.999949	NO
Gm50217	1.09873	0.0335326	0.999949	NO
Gm36715	0.949745	0.0335498	0.999949	NO
Gm15651	0.711855	0.0337188	0.999949	NO
LOC118568152	0.780466	0.0337288	0.999949	NO
Plcd3	0.623146	0.0338643	0.999949	NO
Gm52120	0.781134	0.0340778	0.999949	NO
Gm51897	0.819659	0.0344399	0.999949	NO
Xlr3b	-1.4644	0.0345664	0.999949	NO
Trem2	-0.733513	0.0346289	0.999949	NO
C1qb	-0.779687	0.0347553	0.999949	NO
Bfsp2	-1.21729	0.0347713	0.999949	NO
Csf1r	-0.717102	0.0350102	0.999949	NO
Tmem40	-0.996299	0.0350416	0.999949	NO
Gm35782	0.847672	0.0352794	0.999949	NO
Mpzl1	-0.630264	0.0356656	0.999949	NO
Chst3	-0.912793	0.0357293	0.999949	NO
Gm28111	1.14354	0.0358207	0.999949	NO
LOC118568324	0.809049	0.0360759	0.999949	NO
Cd33	-0.927283	0.0361185	0.999949	NO
Efs	-0.711281	0.036504	0.999949	NO
Gm11655	0.77743	0.0370506	0.999949	NO
9630009A06Rik	0.693474	0.0371496	0.999949	NO
Rasgef1b	-0.512074	0.0371662	0.999949	NO
Gm27188	0.978178	0.0373842	0.999949	NO
Sema5b	-0.604708	0.037423	0.999949	NO
Clec4a3	-1.24541	0.0375222	0.999949	NO
Gm51431	0.908918	0.037577	0.999949	NO
Gvin1	-0.987228	0.0377528	0.999949	NO
Csf3r	-0.892975	0.037842	0.999949	NO
Gm5431	-1.03549	0.0381841	0.999949	NO
Ctla2b	-0.968286	0.0383798	0.999949	NO
P2ry13	-0.953891	0.0386529	0.999949	NO
Pik3ap1	-0.896692	0.0388164	0.999949	NO
Gm51640	0.753907	0.0389035	0.999949	NO
Tex50	0.709618	0.0390598	0.999949	NO
LOC118567695	0.700043	0.0392492	0.999949	NO
Gm34354	0.880847	0.0394838	0.999949	NO
Tspan2	-1.05396	0.0398247	0.999949	NO
Fcer1g	-0.889832	0.0398447	0.999949	NO
AI467606	-0.859304	0.0398868	0.999949	NO
Gm46871	-0.964805	0.0400992	0.999949	NO
Unc5c	-0.604797	0.0405461	0.999949	NO
Gm40811	0.855368	0.04072	0.999949	NO
Fmo2	1.24086	0.0411302	0.999949	NO
Mroh3	-1.34641	0.04125	0.999949	NO
Fyn	-0.538667	0.0414111	0.999949	NO
9930111J21Rik2	-0.906857	0.0416868	0.999949	NO
H2-Q1	-1.22223	0.0419229	0.999949	NO
Phldb1	-0.632649	0.0422575	0.999949	NO
Fcna	-0.969991	0.0422613	0.999949	NO
Gm16141	0.810171	0.0423194	0.999949	NO
Gngt2	-0.907376	0.0425007	0.999949	NO
Marcks	-0.525088	0.0425302	0.999949	NO
LOC118567614	1.0488	0.0426533	0.999949	NO
Gm52709	0.728944	0.0427755	0.999949	NO
Gm41498	0.849541	0.0429499	0.999949	NO
Gm39165	0.931569	0.0429751	0.999949	NO
A430027H14Rik	-0.730317	0.0434235	0.999949	NO
3110067G11Rik	0.761907	0.0435238	0.999949	NO
Rassf10	-0.970389	0.0437504	0.999949	NO
Snora7a	0.762445	0.043973	0.999949	NO
6430503K07Rik	-1.13896	0.0440123	0.999949	NO
Gm41920	0.965823	0.0442249	0.999949	NO
Cd72	-1.02447	0.0443846	0.999949	NO
Sema4d	-0.405154	0.044539	0.999949	NO
LOC118568263	0.975936	0.0447412	0.999949	NO
Gm34801	1.13712	0.0452606	0.999949	NO
Gm33413	1.21788	0.0455182	0.999949	NO
Gm51558	0.769339	0.0456889	0.999949	NO
Rtkn2	-0.827062	0.045717	0.999949	NO
LOC115489086	-0.973762	0.0457895	0.999949	NO
Gm42084	0.964968	0.0459629	0.999949	NO
Gm39251	0.894605	0.046057	0.999949	NO
Kif26a	-0.741371	0.0464146	0.999949	NO
Gm46202	0.818371	0.0464815	0.999949	NO
9930111J21Rik1	-1.05007	0.046591	0.999949	NO
LOC118567497	0.758474	0.0470897	0.999949	NO
Tmem119	-1.01618	0.0474971	0.999949	NO
Crabp2	0.754483	0.0476072	0.999949	NO
Bche	-0.840987	0.0480146	0.999949	NO
Snai3	1.03683	0.048407	0.999949	NO
Gm39474	0.782618	0.0485871	0.999949	NO
Gm51881	0.718252	0.0487771	0.999949	NO
Gm41756	0.748587	0.0488502	0.999949	NO
LOC118567375	0.865942	0.0488947	0.999949	NO
Kifc3	-0.490173	0.0489435	0.999949	NO
Bin2	-0.802193	0.0492233	0.999949	NO
Gm46178	1.08983	0.0495304	0.999949	NO
2310002F09Rik	0.775053	0.0496343	0.999949	NO
LOC118567665	0.84514	0.0496405	0.999949	NO
Cacng4	-0.607561	0.049779	0.999949	NO
Cldn11	-1.48323	0.0499191	0.999949	NO
Krt7	1.61518	0.0500738	0.999949	NO
Gm35002	0.706886	0.0501319	0.999949	NO
Serinc5	-0.546985	0.0503079	0.999949	NO
Tmcc3	-0.479973	0.0505593	0.999949	NO
Gm39642	0.989014	0.0507038	0.999949	NO
Mpeg1	-0.733196	0.0507194	0.999949	NO
Gm35469	0.739487	0.0511425	0.999949	NO
Tyrobp	-0.708634	0.0512298	0.999949	NO
LOC118567594	0.788739	0.0517759	0.999949	NO
Gm32888	0.993176	0.0518352	0.999949	NO
S100a3	-0.891753	0.0519511	0.999949	NO
Gm44026	0.679787	0.0520774	0.999949	NO
Myt1	-0.749643	0.052103	0.999949	NO
Scrg1	-0.578574	0.0522699	0.999949	NO
Zfp579	-0.518623	0.0523509	0.999949	NO
Gm34037	1.01199	0.0528369	0.999949	NO
Wfdc1	-0.646884	0.0531443	0.999949	NO
Gm46830	0.614204	0.0532503	0.999949	NO
4930405A21Rik	0.72756	0.0532995	0.999949	NO
Gm39272	0.798813	0.0537869	0.999949	NO
Rasal3	-0.847787	0.0538548	0.999949	NO
LOC105243553	0.650735	0.0540606	0.999949	NO
B3gnt9	-0.792288	0.0546892	0.999949	NO
Gm26911	0.67824	0.0548875	0.999949	NO
Pcdh15	-0.571878	0.055	0.999949	NO
Klk10	0.895748	0.0551178	0.999949	NO
LOC118567885	0.747106	0.0554166	0.999949	NO
Gm14051	0.754101	0.0555186	0.999949	NO
Selplg	-0.836946	0.0565333	0.999949	NO
Gm42437	0.851963	0.0567471	0.999949	NO
Xkr5	-0.690411	0.056757	0.999949	NO
Il2rg	-0.977783	0.0570067	0.999949	NO
Nos2	-1.22552	0.057191	0.999949	NO
Gm40799	0.798448	0.0575599	0.999949	NO
Cilk1	-0.505748	0.0576382	0.999949	NO
Gm33937	0.687805	0.0576389	0.999949	NO
Matn4	-1.07102	0.0578452	0.999949	NO
Cd37	-0.838023	0.0579311	0.999949	NO
Gm41176	0.68503	0.0580163	0.999949	NO
Gm39326	0.637626	0.0581591	0.999949	NO
LOC118567719	0.697693	0.0583028	0.999949	NO
Lyl1	-0.761575	0.0584588	0.999949	NO
Gm43915	0.835294	0.0585617	0.999949	NO
Trpv4	-0.714373	0.0585927	0.999949	NO
Gm51770	0.858166	0.0586063	0.999949	NO
Ptger4	-0.748867	0.0587735	0.999949	NO
Glt8d2	0.830022	0.0589227	0.999949	NO
Gm52053	0.750405	0.059048	0.999949	NO
Fxyd6	-0.474878	0.0591883	0.999949	NO
Gm31458	0.878551	0.0592524	0.999949	NO
Itgam	-0.870865	0.0598437	0.999949	NO
Themis2	-0.813922	0.0598683	0.999949	NO
Gm52919	0.794873	0.0599071	0.999949	NO
Gm40476	0.656031	0.0604766	0.999949	NO
Il10ra	-0.739261	0.0606775	0.999949	NO
Kctd4	-0.737563	0.0606868	0.999949	NO
Gm12462	0.956261	0.0609014	0.999949	NO
Marcksl1	-0.563478	0.0611261	0.999949	NO
Stra6	1.01998	0.0611658	0.999949	NO
Gm39054	0.718003	0.0612095	0.999949	NO
Copz2	-0.905256	0.0612526	0.999949	NO
Gm52502	0.864491	0.0613928	0.999949	NO
Ch25h	-1.06655	0.0616829	0.999949	NO
2900052N01Rik	-0.521332	0.0617462	0.999949	NO
Gsc	-0.66666	0.0624045	0.999949	NO
Gm39252	0.921395	0.0625769	0.999949	NO
Gm32208	0.718417	0.0626348	0.999949	NO
Alox5ap	-0.710579	0.0630553	0.999949	NO
Cyp3a13	-1.11304	0.063107	0.999949	NO
Fbxo7	-0.419896	0.0632425	0.999949	NO
Soga1	-0.449594	0.0632819	0.999949	NO
Retn	0.898843	0.063311	0.999949	NO
Tbx15	0.815944	0.0636859	0.999949	NO
LOC118568235	0.984601	0.0639879	0.999949	NO
F13a1	1.288	0.0642194	0.999949	NO
Gm11690	1.02854	0.0643027	0.999949	NO
Gm46555	0.649377	0.0646969	0.999949	NO
Pnlip	0.894426	0.0647499	0.999949	NO
Gm52110	0.743934	0.0648616	0.999949	NO
Gm46027	0.699747	0.0654435	0.999949	NO
Alox5	-0.595055	0.0656478	0.999949	NO
Gm46899	0.764057	0.0656577	0.999949	NO
LOC118568031	0.572211	0.0657196	0.999949	NO
Hpse	-0.663078	0.065746	0.999949	NO
Id3	-1.02901	0.0657831	0.999949	NO
Tmem26	-0.821198	0.0657928	0.999949	NO
Cspg4	-0.643122	0.0658392	0.999949	NO
Frmd4a	-0.391393	0.0661107	0.999949	NO
Tbata	0.759631	0.0665205	0.999949	NO
Nfe2l3	-0.837891	0.0667077	0.999949	NO
Gm14330	0.718007	0.0667926	0.999949	NO
Mei1	0.701147	0.0668488	0.999949	NO
Cnmd	-0.887714	0.0671327	0.999949	NO
Gm40543	0.770366	0.0671973	0.999949	NO
Fgf17	0.764608	0.0673066	0.999949	NO
Arhgap19	-0.51005	0.0673738	0.999949	NO
Tmem108	-0.407125	0.0677564	0.999949	NO
Myrfl	0.901559	0.0678394	0.999949	NO
Gm33624	1.17478	0.0680073	0.999949	NO
B3gat2	-0.707275	0.0681746	0.999949	NO
Gna15	-0.835538	0.068186	0.999949	NO
Gm38978	1.0004	0.0682987	0.999949	NO
Hal	-1.34051	0.0683693	0.999949	NO
Wee2	1.04967	0.0687873	0.999949	NO
Gm33496	1.05348	0.069138	0.999949	NO
LOC118568718	0.684238	0.0692519	0.999949	NO
Tectb	0.857327	0.0694329	0.999949	NO
Ncf1	-0.87794	0.0701416	0.999949	NO
C2	-0.710923	0.0703409	0.999949	NO
Gm20043	1.46129	0.0706775	0.999949	NO
Gm13847	0.902084	0.0709728	0.999949	NO
Vav1	-0.721052	0.0710067	0.999949	NO
Gm39747	0.776912	0.0711525	0.999949	NO
Serpinb1c	-0.781121	0.0711663	0.999949	NO
Gm15722	0.855398	0.07132	0.999949	NO
Traf4	-0.486757	0.0714274	0.999949	NO
Impg1	0.888673	0.071543	0.999949	NO
Gm32719	-0.782442	0.0718388	0.999949	NO
Gm42027	0.871679	0.0720887	0.999949	NO
C5ar1	-0.844241	0.0726373	0.999949	NO
1110015O18Rik	-1.17162	0.0727838	0.999949	NO
Gm50599	0.664895	0.0728394	0.999949	NO
Cyth4	-0.639769	0.072857	0.999949	NO
Ptpn6	-0.769512	0.073062	0.999949	NO
Gm36661	0.788124	0.0733361	0.999949	NO
Trim14	-0.744586	0.0736448	0.999949	NO
C3ar1	-0.584307	0.0737229	0.999949	NO
Gm51748	0.617929	0.0738609	0.999949	NO
Chadl	-0.611319	0.0742054	0.999949	NO
Gm14377	0.823565	0.074474	0.999949	NO
Ankk1	0.883083	0.0745786	0.999949	NO
4930407I02Rik	0.862238	0.0746954	0.999949	NO
Gm39667	0.730552	0.0755238	0.999949	NO
LOC118567342	0.501232	0.0757384	0.999949	NO
AW047730	-0.484153	0.0758673	0.999949	NO
Casp3	-0.514298	0.0759452	0.999949	NO
Lrrc32	0.760729	0.0763807	0.999949	NO
Ccl11	0.848017	0.0764716	0.999949	NO
Gm30042	0.720799	0.0765147	0.999949	NO
H3c2	0.831123	0.0766774	0.999949	NO
Neurl3	-0.741417	0.0767467	0.999949	NO
Was	-0.763936	0.0768804	0.999949	NO
Gm46060	0.635993	0.0771444	0.999949	NO
LOC118567569	0.905754	0.0772003	0.999949	NO
Gm41844	1.04045	0.0773258	0.999949	NO
Gm52667	0.570049	0.0774966	0.999949	NO
LOC118568705	0.808645	0.0775905	0.999949	NO
Acp1	0.778136	0.0776668	0.999949	NO
Lrr1	-0.781985	0.0779559	0.999949	NO
Gm52816	0.779899	0.0783762	0.999949	NO
Cnksr3	-0.536212	0.0784956	0.999949	NO
Gm31214	0.599369	0.0785178	0.999949	NO
B3gnt8	-0.707439	0.078602	0.999949	NO
LOC118568687	0.754762	0.0790572	0.999949	NO
Col9a2	-0.712842	0.0791784	0.999949	NO
LOC118567488	0.639515	0.0795808	0.999949	NO
Gm52806	0.566805	0.0796849	0.999949	NO
Dock2	-0.707878	0.0798404	0.999949	NO
Rasl10a	0.715834	0.0798441	0.999949	NO
Slc44a1	-0.429771	0.0798499	0.999949	NO
Gm40095	0.651617	0.0800275	0.999949	NO
Gm35399	0.671488	0.0802574	0.999949	NO
Rasgrp3	-0.666551	0.0804465	0.999949	NO
Mpp4	0.585381	0.0809042	0.999949	NO
Rbpjl	-0.864318	0.0809231	0.999949	NO
LOC118567348	0.650661	0.0811511	0.999949	NO
Spi1	-0.724684	0.081295	0.999949	NO
Ms4a14	-0.772754	0.0815518	0.999949	NO
Laptm5	-0.599607	0.0815766	0.999949	NO
Srd5a1	-0.49338	0.0817416	0.999949	NO
Cerox1	-0.519226	0.0818109	0.999949	NO
Man2b1	-0.445007	0.0818954	0.999949	NO
Asb2	-0.675789	0.0819103	0.999949	NO
Rgsl1	0.558847	0.0820019	0.999949	NO
Ms4a7	-0.781557	0.0820448	0.999949	NO
Gm32718	0.596448	0.0829827	0.999949	NO
Gpr157	-0.546673	0.0830328	0.999949	NO
Slco1c1	-0.412177	0.0831396	0.999949	NO
Dnah6	0.525973	0.0832693	0.999949	NO
Wdr64	1.15663	0.0833237	0.999949	NO
Gm46485	0.706129	0.083341	0.999949	NO
Hmga2-ps1	-0.671366	0.0835579	0.999949	NO
Gm32509	0.634338	0.0835643	0.999949	NO
H2-Bl	-0.742865	0.0836184	0.999949	NO
Cryba4	-1.04228	0.0836945	0.999949	NO
Gm26812	0.916635	0.0839704	0.999949	NO
Ctss	-0.674065	0.0840723	0.999949	NO
Iho1	0.686195	0.0842072	0.999949	NO
LOC118567417	0.631603	0.0843866	0.999949	NO
Gm34957	0.737754	0.0844437	0.999949	NO
Gm36027	0.780247	0.0845922	0.999949	NO
Nrm	-0.595254	0.0848235	0.999949	NO
Nkain4	-0.516548	0.0849532	0.999949	NO
Gm2977	1.17892	0.0850166	0.999949	NO
Abcg3	-0.7415	0.0851618	0.999949	NO
Gm38293	-0.816505	0.0855008	0.999949	NO
LOC118568026	0.852482	0.0858296	0.999949	NO
Gm41344	0.700784	0.0861074	0.999949	NO
Gm52399	0.623145	0.0861114	0.999949	NO
Gnb4	-0.484371	0.0861788	0.999949	NO
H2bc7	0.581994	0.0865518	0.999949	NO
LOC118567333	0.636768	0.0867741	0.999949	NO
Eya1	-0.471946	0.0869921	0.999949	NO
Gm43380	0.621675	0.0871604	0.999949	NO
Spon2	1.24809	0.0871618	0.999949	NO
Gm30346	1.12914	0.0871781	0.999949	NO
Gm46773	0.585111	0.0874103	0.999949	NO
Cd9	-0.64134	0.087412	0.999949	NO
Gm51487	0.793415	0.0875735	0.999949	NO
Chdh	0.644758	0.0877892	0.999949	NO
Alas2	0.742328	0.0881685	0.999949	NO
Col9a1	-0.735152	0.0883207	0.999949	NO
LOC118568596	0.727082	0.0884858	0.999949	NO
Itih2	1.08484	0.0886926	0.999949	NO
LOC118568007	0.819826	0.0888275	0.999949	NO
Dct	-0.914191	0.0892107	0.999949	NO
Papss1	-0.350535	0.0893111	0.999949	NO
Gm50589	0.70032	0.0898978	0.999949	NO
Cd180	-0.839813	0.0899761	0.999949	NO
Gm52702	0.712993	0.0900572	0.999949	NO
Siglec1	-0.821489	0.0902855	0.999949	NO
Gm5475	1.08023	0.0908758	0.999949	NO
Wfdc17	-0.985149	0.0910086	0.999949	NO
Gm38649	0.805106	0.0911744	0.999949	NO
Gm15798	0.821604	0.0915595	0.999949	NO
Thbd	0.605628	0.091765	0.999949	NO
Gm33687	0.739906	0.0918604	0.999949	NO
Gm46284	-0.533916	0.092184	0.999949	NO
Col11a1	-0.604213	0.0922825	0.999949	NO
Folr2	-0.618659	0.0922889	0.999949	NO
Cd52	-0.834548	0.0923181	0.999949	NO
Qpct	-0.472032	0.0923741	0.999949	NO
Gm41448	0.678672	0.0925394	0.999949	NO
Edar	0.582205	0.0930457	0.999949	NO
C1s2	0.913722	0.0931312	0.999949	NO
Gm39503	0.609326	0.0932291	0.999949	NO
Gm52313	0.826376	0.0933083	0.999949	NO
Gm38970	0.611721	0.0934248	0.999949	NO
Gm29808	0.833432	0.0935819	0.999949	NO
Gm52724	0.714896	0.0937562	0.999949	NO
Gm19343	0.598304	0.0938743	0.999949	NO
Gm32575	0.714372	0.0940291	0.999949	NO
Rnd2	-0.389842	0.0940839	0.999949	NO
Glra1	0.687924	0.094217	0.999949	NO
LOC118567597	0.735846	0.0942523	0.999949	NO
6530403H02Rik	0.817465	0.0942806	0.999949	NO
Tnfrsf13b	-0.609467	0.0944176	0.999949	NO
Gm33464	0.609769	0.0944741	0.999949	NO
1700001J03Rik	0.632528	0.0946306	0.999949	NO
Gltp	-0.503337	0.094815	0.999949	NO
Chrnb4	-0.739172	0.0950948	0.999949	NO
Slc12a3	0.766906	0.0951649	0.999949	NO
Pdgfra	-0.708625	0.0955247	0.999949	NO
Spry1	-0.411819	0.0955457	0.999949	NO
Gm51891	0.681621	0.0957001	0.999949	NO
Gm12224	0.545288	0.095757	0.999949	NO
LOC118567748	0.669373	0.0962204	0.999949	NO
Gm11750	0.997296	0.0962461	0.999949	NO
Catsper3	0.692903	0.0966863	0.999949	NO
Gm5432	0.693531	0.0968379	0.999949	NO
Gm46371	0.639695	0.0972381	0.999949	NO
9330159H11Rik	0.606529	0.0974345	0.999949	NO
Tnfaip8l2	-0.707194	0.0977969	0.999949	NO
Sgk1	-0.376364	0.0978141	0.999949	NO
Gm51806	0.544394	0.0980034	0.999949	NO
LOC118568133	0.553438	0.0980876	0.999949	NO
LOC118568315	0.659763	0.0982215	0.999949	NO
Nckap1l	-0.55221	0.0982593	0.999949	NO
LOC118567858	0.606576	0.098323	0.999949	NO
Gm33777	0.624653	0.0986297	0.999949	NO
Arhgap31	-0.37013	0.0986633	0.999949	NO
Gm8264	0.751222	0.0987393	0.999949	NO
Ngfr	-0.663662	0.0990974	0.999949	NO
Alox12	0.901809	0.0991648	0.999949	NO
Ms4a6c	-0.684975	0.0993092	0.999949	NO
Gm39017	0.592828	0.0996408	0.999949	NO
3110053B16Rik	1.08451	0.100244	0.999949	NO
Gm46534	0.689523	0.100326	0.999949	NO
Hpgds	-0.590179	0.100831	0.999949	NO
1500002F19Rik	0.534766	0.100863	0.999949	NO
Cd22	-0.731825	0.101085	0.999949	NO
LOC118568203	0.806037	0.101089	0.999949	NO
Gm32296	-0.762768	0.101239	0.999949	NO
Arl11	-0.747408	0.101291	0.999949	NO
Ncapg	-0.626037	0.101306	0.999949	NO
Slc6a13	1.26289	0.10142	0.999949	NO
Gm52899	0.949801	0.101442	0.999949	NO
Nkx6-2	-1.18368	0.101515	0.999949	NO
Chn2	-0.418839	0.101593	0.999949	NO
Tspan1	0.847745	0.101889	0.999949	NO
Gm46122	0.761652	0.101923	0.999949	NO
Erbb3	-0.869352	0.102044	0.999949	NO
Cd300c2	-0.821533	0.102067	0.999949	NO
LOC115488278	0.785252	0.102082	0.999949	NO
5730552O08Rik	0.860852	0.102091	0.999949	NO
Gm33050	0.837213	0.10222	0.999949	NO
Fgd2	-0.76097	0.102357	0.999949	NO
Gm39819	1.12586	0.102664	0.999949	NO
Pik3cg	-0.719736	0.102806	0.999949	NO
LOC102640059	0.694904	0.102911	0.999949	NO
Calcrl	-0.64374	0.103057	0.999949	NO
Gm52708	0.81956	0.103085	0.999949	NO
Tnfrsf25	0.607234	0.103147	0.999949	NO
Gm51629	0.641077	0.103364	0.999949	NO
Kif18b	-0.694152	0.103406	0.999949	NO
Zfp541	0.704788	0.103748	0.999949	NO
Cd68	-0.544676	0.103997	0.999949	NO
AU020206	-0.602625	0.10411	0.999949	NO
Gm41343	0.632222	0.104546	0.999949	NO
Bmp7	-0.528808	0.104647	0.999949	NO
Gm36459	0.69898	0.104671	0.999949	NO
F930015N05Rik	0.706092	0.104687	0.999949	NO
Gm15520	0.536252	0.104837	0.999949	NO
Gsx1	-0.699817	0.105212	0.999949	NO
Gm32091	0.598983	0.105216	0.999949	NO
LOC118567922	0.59994	0.106543	0.999949	NO
Wnt8b	-0.622162	0.10656	0.999949	NO
Gm34829	1.1119	0.106624	0.999949	NO
Gm39452	0.736136	0.106798	0.999949	NO
Gm40444	0.590551	0.106845	0.999949	NO
Pbld1	1.0529	0.10691	0.999949	NO
Peli1	-0.342175	0.106948	0.999949	NO
Gm33721	0.50912	0.107073	0.999949	NO
Inpp5d	-0.47509	0.107499	0.999949	NO
Clec12a	-0.815322	0.107808	0.999949	NO
Btk	-0.659085	0.107814	0.999949	NO
9530062K07Rik	-1.0996	0.10787	0.999949	NO
Tmem100	-0.721343	0.10789	0.999949	NO
Rab33a	-0.481285	0.107913	0.999949	NO
Gm45645	0.689531	0.10801	0.999949	NO
LOC118567453	0.569811	0.10815	0.999949	NO
Mustn1	0.635097	0.108196	0.999949	NO
Gm52629	0.677049	0.108235	0.999949	NO
LOC115487771	0.576802	0.10837	0.999949	NO
Cxcl12	1.36649	0.108712	0.999949	NO
Vash1	-0.363556	0.108862	0.999949	NO
Npr3	0.892332	0.108877	0.999949	NO
Nlrp3	-0.723733	0.109017	0.999949	NO
Atp2a3	-0.574464	0.109035	0.999949	NO
Myo1f	-0.626882	0.109081	0.999949	NO
Gm16350	0.762673	0.109103	0.999949	NO
Arhgap36	0.644883	0.109123	0.999949	NO
Klhl5	-0.399913	0.109144	0.999949	NO
Col6a5	0.927895	0.109174	0.999949	NO
Depdc1a	-0.700689	0.109355	0.999949	NO
Gm33712	0.572859	0.109458	0.999949	NO
Agrp	-0.586766	0.109637	0.999949	NO
Igfbp6	0.612194	0.109947	0.999949	NO
Bach2os	-0.70943	0.110092	0.999949	NO
Pzp	0.94433	0.11031	0.999949	NO
Gm34759	0.616214	0.110888	0.999949	NO
LOC118567558	0.550887	0.110936	0.999949	NO
Arhgap30	-0.64367	0.111013	0.999949	NO
Gm13840	0.688689	0.111187	0.999949	NO
Cdo1	-0.394405	0.111246	0.999949	NO
Esyt3	0.53944	0.11147	0.999949	NO
Gm52172	0.586037	0.111533	0.999949	NO
Fchsd2	-0.355809	0.111623	0.999949	NO
Ptgs2	0.653354	0.111793	0.999949	NO
Gm31606	0.539494	0.111867	0.999949	NO
Oas3	-1.35977	0.111939	0.999949	NO
Gm10037	-0.755502	0.111976	0.999949	NO
Sfn	0.564766	0.112451	0.999949	NO
Gpr84	-0.802489	0.112645	0.999949	NO
Gm32854	0.802557	0.112907	0.999949	NO
A930006K02Rik	-0.660908	0.112993	0.999949	NO
Gm31623	0.58612	0.113062	0.999949	NO
Lcp1	-0.525838	0.113156	0.999949	NO
Slc14a1	-1.03068	0.114621	0.999949	NO
Gm16630	0.798024	0.114776	0.999949	NO
LOC118568219	0.743491	0.114789	0.999949	NO
Gm52810	0.542201	0.114877	0.999949	NO
Gm29885	0.701754	0.115035	0.999949	NO
Sgk2	-1.02342	0.115069	0.999949	NO
Gm32383	0.879028	0.11522	0.999949	NO
Ccdc88b	-0.54048	0.115522	0.999949	NO
Gm31349	0.619909	0.115981	0.999949	NO
Gm46216	1.27336	0.116186	0.999949	NO
Best3	-0.872691	0.116209	0.999949	NO
Tdrd12	0.542977	0.116578	0.999949	NO
Ccno	0.491403	0.116662	0.999949	NO
Fcrls	-1.15953	0.116763	0.999949	NO
Ikzf1	-0.676363	0.116989	0.999949	NO
Fmod	-0.731174	0.117048	0.999949	NO
Gm30863	1.14439	0.117303	0.999949	NO
LOC115487471	0.592419	0.117456	0.999949	NO
Prkch	-0.60747	0.117512	0.999949	NO
Gm20594	0.782247	0.117788	0.999949	NO
Gm40960	0.971184	0.117862	0.999949	NO
Gm39342	0.67325	0.11817	0.999949	NO
Gm20627	0.476892	0.1182	0.999949	NO
Gm30106	0.790229	0.118299	0.999949	NO
Ppfibp1	-0.480517	0.118649	0.999949	NO
Gm39752	0.610606	0.118691	0.999949	NO
Tafa4	-0.812455	0.118773	0.999949	NO
Tmem125	0.65747	0.118798	0.999949	NO
Gm51491	0.788687	0.118814	0.999949	NO
E2f8	-0.684575	0.118868	0.999949	NO
Il21r	-0.659912	0.119316	0.999949	NO
Lax1	0.945736	0.119363	0.999949	NO
Stk32a	-0.54752	0.119432	0.999949	NO
Gm35562	0.751755	0.11954	0.999949	NO
Grik3	-0.471495	0.119865	0.999949	NO
Cass4	0.779541	0.119985	0.999949	NO
Gm40780	0.723502	0.120039	0.999949	NO
LOC118568748	0.780374	0.120077	0.999949	NO
Dmrta1	-0.873811	0.12016	0.999949	NO
1700028P14Rik	0.555712	0.120217	0.999949	NO
Gm30735	0.790724	0.120313	0.999949	NO
Cbr2	-1.04702	0.120356	0.999949	NO
Gm35394	0.766429	0.120387	0.999949	NO
Gm52764	0.567162	0.12041	0.999949	NO
Gm12701	0.697746	0.12056	0.999949	NO
Gm30679	0.832756	0.120618	0.999949	NO
Slc17a1	1.16566	0.120664	0.999949	NO
LOC118568522	0.639191	0.120914	0.999949	NO
Fli1	-0.594131	0.121143	0.999949	NO
H2-M2	0.993262	0.121232	0.999949	NO
Slco4a1	-0.607149	0.121283	0.999949	NO
Srp54a	0.318243	0.121382	0.999949	NO
Slc9b2	0.553468	0.121468	0.999949	NO
Tdg-ps2	-0.489337	0.121693	0.999949	NO
Gm42364	1.12863	0.12178	0.999949	NO
Gm32249	0.887755	0.122138	0.999949	NO
Rab44	-0.793531	0.122351	0.999949	NO
Gm46436	0.589932	0.122416	0.999949	NO
Gm33733	-0.530769	0.122546	0.999949	NO
C430049B03Rik	-0.881702	0.122775	0.999949	NO
Fyb	-0.631709	0.122782	0.999949	NO
Gm35431	0.632317	0.122799	0.999949	NO
Gm29478	1.18256	0.123181	0.999949	NO
Gm42154	0.611734	0.123243	0.999949	NO
Matn2	0.568061	0.123703	0.999949	NO
Rps18-ps4	-0.531555	0.123864	0.999949	NO
Six1	1.06386	0.123899	0.999949	NO
Gm35280	0.711739	0.123947	0.999949	NO
Gm39334	0.622456	0.124224	0.999949	NO
Itprid1	0.696439	0.124425	0.999949	NO
LOC118567418	0.652017	0.124491	0.999949	NO
Ldlrad3	-0.519242	0.124661	0.999949	NO
Gpr137b-ps	-0.337581	0.124893	0.999949	NO
Gm50287	0.505554	0.125203	0.999949	NO
Kcng2	-0.773707	0.125211	0.999949	NO
BC021767	-0.624744	0.12525	0.999949	NO
Ehd1	-0.352095	0.125272	0.999949	NO
2310067E19Rik	0.604055	0.125644	0.999949	NO
Lmnb1	-0.470665	0.125874	0.999949	NO
Mrc2	0.715883	0.125922	0.999949	NO
Nlrp1b	-0.74443	0.126298	0.999949	NO
Gm36346	0.742574	0.126388	0.999949	NO
Tmem106a	-0.55191	0.126389	0.999949	NO
Atp2c2	0.687427	0.126661	0.999949	NO
Gm13791	0.560679	0.126798	0.999949	NO
Cd84	-0.593172	0.126838	0.999949	NO
Tnr	-0.597849	0.126928	0.999949	NO
Gm39299	0.536046	0.127169	0.999949	NO
Wfdc3	0.557779	0.127343	0.999949	NO
P2rx7	-0.386041	0.127403	0.999949	NO
Emid1	-0.465168	0.12746	0.999949	NO
LOC118567700	0.957646	0.127544	0.999949	NO
Rassf2	-0.329159	0.127566	0.999949	NO
Gm33597	1.00787	0.127632	0.999949	NO
Gm52320	0.77972	0.12811	0.999949	NO
Gm42351	0.847921	0.12827	0.999949	NO
Gm35688	0.692031	0.128691	0.999949	NO
Gm30067	0.502356	0.128813	0.999949	NO
Tent5c	-0.594163	0.129274	0.999949	NO
LOC118568583	0.594447	0.129399	0.999949	NO
Wdfy4	-0.5448	0.129411	0.999949	NO
Snx20	-0.603032	0.129754	0.999949	NO
Gm16183	0.641443	0.12976	0.999949	NO
9030622O22Rik	1.24423	0.130255	0.999949	NO
LOC118568162	0.710011	0.130441	0.999949	NO
Fgl1	0.7381	0.130449	0.999949	NO
Gm36198	0.583898	0.130671	0.999949	NO
Col13a1	-0.711364	0.130935	0.999949	NO
LOC115488490	-0.656525	0.130946	0.999949	NO
Rgcc	-0.338274	0.131054	0.999949	NO
Plcg2	-0.599809	0.131526	0.999949	NO
LOC118568782	0.907745	0.131546	0.999949	NO
Dcn	0.974944	0.131914	0.999949	NO
Rinl	-0.506004	0.131997	0.999949	NO
Gm20642	0.554148	0.132077	0.999949	NO
Milr1	-0.676151	0.132415	0.999949	NO
Gm36914	1.19383	0.132593	0.999949	NO
Gm51659	0.781154	0.132655	0.999949	NO
LOC118567505	0.549397	0.132897	0.999949	NO
Hcls1	-0.615148	0.133045	0.999949	NO
Tnnt2	-0.739942	0.133111	0.999949	NO
LOC115488769	0.529268	0.133286	0.999949	NO
Fcgr1	-0.593785	0.133609	0.999949	NO
Gm36359	0.579516	0.133698	0.999949	NO
Gm31936	1.08612	0.13406	0.999949	NO
Hck	-0.715007	0.134383	0.999949	NO
Rimklb	-0.327338	0.134581	0.999949	NO
Fam178b	0.674727	0.13467	0.999949	NO
Gm30554	0.87097	0.134678	0.999949	NO
2610020C07Rik	-0.500543	0.13476	0.999949	NO
Cntn6	-0.519348	0.134801	0.999949	NO
Cnpy1	-0.939132	0.135008	0.999949	NO
Gm33214	0.73187	0.135324	0.999949	NO
Rab3il1	-0.48722	0.135401	0.999949	NO
Mki67	-0.555712	0.135541	0.999949	NO
9130002K18Rik	0.463556	0.135831	0.999949	NO
Gm32200	0.750409	0.136131	0.999949	NO
Gm31370	0.658295	0.136155	0.999949	NO
Cd48	-0.790136	0.136195	0.999949	NO
Acp7	0.562196	0.136288	0.999949	NO
Gm42139	0.520951	0.136536	0.999949	NO
Smyd1	-0.650514	0.136812	0.999949	NO
Mlph	-0.697264	0.137188	0.999949	NO
A830035O19Rik	0.528374	0.137393	0.999949	NO
Aard	-0.460977	0.137538	0.999949	NO
Plppr1	-0.46236	0.137626	0.999949	NO
LOC115488208	0.68882	0.137867	0.999949	NO
LOC115488162	0.707815	0.138105	0.999949	NO
Sema4a	0.476217	0.138215	0.999949	NO
Gm30810	0.55134	0.13827	0.999949	NO
Chrnb3	1.12922	0.138565	0.999949	NO
Nrk	0.923538	0.138666	0.999949	NO
Gm51446	0.563867	0.138779	0.999949	NO
Lig1	-0.449306	0.138861	0.999949	NO
Gm33023	-0.614921	0.139432	0.999949	NO
Mir7220	0.83811	0.139556	0.999949	NO
Gm46722	0.723131	0.139663	0.999949	NO
Gm46061	0.693802	0.139679	0.999949	NO
Sp110	-0.61232	0.140164	0.999949	NO
Sash3	-0.603182	0.140178	0.999949	NO
Tcf7l2	-0.476342	0.140245	0.999949	NO
Plek	-0.454575	0.140419	0.999949	NO
Psg16	0.633749	0.140517	0.999949	NO
Gm52241	0.658962	0.140862	0.999949	NO
Ldlrad1	1.01846	0.141191	0.999949	NO
Mxd3	-0.564723	0.14138	0.999949	NO
Inmt	0.949936	0.141418	0.999949	NO
Ptpn18	-0.625371	0.141715	0.999949	NO
Gm40537	0.639121	0.141716	0.999949	NO
Zeb2	-0.328499	0.141837	0.999949	NO
LOC108168645	-0.737103	0.141883	0.999949	NO
G530011O06Rik_1	-0.774493	0.14212	0.999949	NO
Klhl6	-0.666243	0.142142	0.999949	NO
Adap2	-0.539352	0.142474	0.999949	NO
Gm5106	0.799921	0.142737	0.999949	NO
Gm16150	0.593399	0.143099	0.999949	NO
Gm52707	0.613649	0.143163	0.999949	NO
Rsl1	-0.478559	0.143272	0.999949	NO
Gm47629	0.712015	0.143636	0.999949	NO
Myl1	-0.673948	0.143777	0.999949	NO
Gm39039	1.03904	0.143845	0.999949	NO
Gm36917	0.524711	0.143977	0.999949	NO
Gm30577	-0.591456	0.144078	0.999949	NO
Nckap5los	0.503436	0.144234	0.999949	NO
Gm51889	0.495118	0.144275	0.999949	NO
Ticam2	-0.583996	0.144297	0.999949	NO
Adam4	0.558737	0.144315	0.999949	NO
LOC118567598	0.527528	0.144416	0.999949	NO
Lrrc25	-0.604907	0.144486	0.999949	NO
Gusb	-0.414771	0.144597	0.999949	NO
Gm11650	-0.58466	0.144799	0.999949	NO
Gm39673	-0.460287	0.144823	0.999949	NO
Cdx2	1.20934	0.144845	0.999949	NO
Cenpe	-0.48368	0.145616	0.999949	NO
LOC115488029	0.978815	0.145631	0.999949	NO
Cacng5	0.352206	0.145695	0.999949	NO
Gm41730	0.960127	0.145781	0.999949	NO
Lvrn	0.673421	0.145824	0.999949	NO
Capn11	0.879921	0.145897	0.999949	NO
Itga10	0.492131	0.146032	0.999949	NO
Gm36227	0.580901	0.146044	0.999949	NO
Gm40302	0.483683	0.14612	0.999949	NO
Lamc3	0.701588	0.146134	0.999949	NO
Shkbp1	-0.370105	0.146198	0.999949	NO
Gm52827	1.15483	0.146291	0.999949	NO
Nol4l	-0.392529	0.146354	0.999949	NO
Epb41l2	-0.373328	0.146421	0.999949	NO
Pyroxd2	-0.453783	0.146665	0.999949	NO
LOC115486423	0.576143	0.146876	0.999949	NO
Gm34321	0.55346	0.147055	0.999949	NO
Gm42090	0.553061	0.147105	0.999949	NO
Dpep1	1.07655	0.147309	0.999949	NO
Nptx2	0.597734	0.147385	0.999949	NO
Pcsk6	-0.479669	0.147434	0.999949	NO
Ptprc	-0.597082	0.147505	0.999949	NO
Fermt3	-0.60616	0.147697	0.999949	NO
Gm21388	-0.573748	0.147912	0.999949	NO
9630013D21Rik	-0.547418	0.147914	0.999949	NO
Robo3	0.688674	0.148067	0.999949	NO
Gm40448	0.557642	0.148287	0.999949	NO
Eln	0.740284	0.148775	0.999949	NO
Apol9b	0.693035	0.149058	0.999949	NO
A630001G21Rik	-0.570532	0.149847	0.999949	NO
Drd5	0.587162	0.15002	0.999949	NO
Kcnk13	-0.446707	0.15033	0.999949	NO
Mgam	0.671813	0.150386	0.999949	NO
Gm51746	0.624873	0.150499	0.999949	NO
Gm30494	0.550643	0.150548	0.999949	NO
Gm34808	0.65851	0.150625	0.999949	NO
C030016D13Rik	0.648636	0.150785	0.999949	NO
Gm36748	0.610188	0.150871	0.999949	NO
Rho	0.476843	0.150951	0.999949	NO
4930511M06Rik	0.724914	0.151011	0.999949	NO
Tbx18	0.865221	0.151287	0.999949	NO
Igsf9b	-0.453963	0.151529	0.999949	NO
Gm50596	0.702754	0.151578	0.999949	NO
Gm21119	0.484068	0.151593	0.999949	NO
Samsn1	-0.621435	0.151617	0.999949	NO
Gm46922	0.698449	0.151683	0.999949	NO
Capn5	-0.319395	0.151737	0.999949	NO
Gm38834	0.467305	0.151824	0.999949	NO
Asb4	0.778756	0.151845	0.999949	NO
LOC118568291	0.49478	0.152089	0.999949	NO
Rac2	-0.589659	0.152375	0.999949	NO
H4c12	0.458739	0.152973	0.999949	NO
Gm34076	0.501379	0.153042	0.999949	NO
Scamp2	-0.392105	0.153103	0.999949	NO
Chrdl1	-0.487074	0.153298	0.999949	NO
Havcr2	-0.545252	0.153326	0.999949	NO
Osm	-0.722258	0.153817	0.999949	NO
LOC118567955	0.633581	0.153905	0.999949	NO
Gm11264	1.13561	0.154347	0.999949	NO
Ttk	-0.602897	0.154388	0.999949	NO
Enpp3	-0.511487	0.15455	0.999949	NO
Gm16315	0.525988	0.155073	0.999949	NO
Naip6	-0.655323	0.155126	0.999949	NO
Znf41-ps	-0.584739	0.155167	0.999949	NO
Ndufa12	0.406285	0.155533	0.999949	NO
Top2a	-0.522826	0.155746	0.999949	NO
Fam177a2	0.419259	0.156017	0.999949	NO
Nid1	0.720171	0.156018	0.999949	NO
BC049715	0.473229	0.156165	0.999949	NO
Ankrd31	-0.730808	0.156191	0.999949	NO
LOC115486409	0.71948	0.156196	0.999949	NO
Gm39515	-0.679074	0.156996	0.999949	NO
Gm46162	-0.598766	0.157105	0.999949	NO
Siglece	-1.03526	0.157642	0.999949	NO
Tnfsf9	-0.522121	0.157724	0.999949	NO
Nusap1	-0.485225	0.15794	0.999949	NO
Slamf6	-0.671721	0.158071	0.999949	NO
2310047D07Rik	0.485281	0.158178	0.999949	NO
Shisal1	-0.424442	0.158184	0.999949	NO
Gm41557	0.624678	0.158267	0.999949	NO
Syk	-0.436433	0.158306	0.999949	NO
Gm46583	0.819902	0.158341	0.999949	NO
Olig2	-0.363224	0.158401	0.999949	NO
Foxq1	-0.729965	0.158441	0.999949	NO
Gm44812	0.581567	0.159001	0.999949	NO
Nmb	-0.430592	0.159156	0.999949	NO
Hspa1b	0.405327	0.159728	0.999949	NO
Gm31288	0.480175	0.159782	0.999949	NO
Gm36315	0.930803	0.159821	0.999949	NO
Gm16152	0.540127	0.160104	0.999949	NO
H2-Q2	-0.700345	0.16031	0.999949	NO
AY036118	0.635109	0.160328	0.999949	NO
Egfros	0.681753	0.160466	0.999949	NO
Pdzk1ip1	-0.761016	0.160725	0.999949	NO
Pla1a	0.823064	0.160987	0.999949	NO
Sla	-0.45283	0.161089	0.999949	NO
Serinc2	0.446426	0.16132	0.999949	NO
Ncapd2	-0.341656	0.161496	0.999949	NO
Gm4151	1.05588	0.161817	0.999949	NO
Lst1	-0.741685	0.161933	0.999949	NO
Cd86	-0.643186	0.161939	0.999949	NO
Etv6	-0.274313	0.161946	0.999949	NO
Gm10499	-0.813745	0.162022	0.999949	NO
Gm40823	0.696797	0.162032	0.999949	NO
Abi3	-0.520879	0.162058	0.999949	NO
Gm8493	0.430672	0.162151	0.999949	NO
LOC118567524	0.542401	0.162214	0.999949	NO
Gm26008	0.697132	0.162522	0.999949	NO
Epp13	1.07152	0.162551	0.999949	NO
Prtn3	0.484601	0.163211	0.999949	NO
Grap2	0.534067	0.163226	0.999949	NO
LOC118567990	-0.784279	0.163359	0.999949	NO
Gm36539	0.452397	0.163421	0.999949	NO
Foxd1	1.13596	0.163502	0.999949	NO
LOC118568212	0.633204	0.163507	0.999949	NO
Lcp2	-0.619762	0.163537	0.999949	NO
Pilra	-0.862477	0.163538	0.999949	NO
Slc12a8	-0.477356	0.163656	0.999949	NO
Ms4a6d	-0.560397	0.163725	0.999949	NO
Vsir	-0.368968	0.163808	0.999949	NO
4632427E13Rik	0.448564	0.163813	0.999949	NO
1700027H10Rik	-0.535888	0.164102	0.999949	NO
Plekhg4	0.558642	0.164398	0.999949	NO
Guca1b	0.43398	0.164795	0.999949	NO
Galnt10	-0.361941	0.165029	0.999949	NO
Ptpn7	-0.459731	0.165125	0.999949	NO
Syt15	-0.616108	0.165392	0.999949	NO
Gm16793	0.490443	0.165489	0.999949	NO
Slc18a1	0.477146	0.165913	0.999949	NO
Ltc4s	-0.573889	0.166028	0.999949	NO
Gm35597	-0.637796	0.166282	0.999949	NO
LOC118567629	0.626973	0.166339	0.999949	NO
B130006D01Rik	0.674155	0.166419	0.999949	NO
Pnck	-0.382816	0.166763	0.999949	NO
0610040J01Rik	-0.450222	0.166862	0.999949	NO
Plekhd1	-0.504035	0.167	0.999949	NO
Prrxl1	0.959547	0.167308	0.999949	NO
Tbrg3	0.561018	0.167568	0.999949	NO
Gm40523	-0.520761	0.167571	0.999949	NO
Fam90a1b	0.856539	0.167582	0.999949	NO
Pard3bos1	0.763963	0.167588	0.999949	NO
Gm35365	0.506823	0.168052	0.999949	NO
Gm51801	0.551264	0.168176	0.999949	NO
LOC118567880	0.644967	0.16819	0.999949	NO
Calml4	-0.680698	0.168408	0.999949	NO
Gm31319	0.686804	0.168477	0.999949	NO
Gm31490	0.643225	0.168589	0.999949	NO
Gm52102	0.451652	0.168634	0.999949	NO
Gm30258	0.86482	0.168676	0.999949	NO
Ramp2	-0.505864	0.168689	0.999949	NO
Arhgef28	-0.409983	0.168714	0.999949	NO
Mir3061	-0.47108	0.168857	0.999949	NO
Sulf2	-0.396966	0.168964	0.999949	NO
Gm51751	0.614524	0.168978	0.999949	NO
Gm38708	1.06107	0.169022	0.999949	NO
Gm31485	0.667676	0.169218	0.999949	NO
Edaradd	0.489723	0.169748	0.999949	NO
Gm33410	1.16658	0.169904	0.999949	NO
Gm31336	0.651885	0.169995	0.999949	NO
Gm31365	0.652571	0.170091	0.999949	NO
Gm32923	0.520185	0.170142	0.999949	NO
Fam83d	-0.451443	0.170311	0.999949	NO
Gm34696	0.733066	0.170356	0.999949	NO
Dnmt3aos	0.636578	0.17064	0.999949	NO
LOC118567875	0.853428	0.17083	0.999949	NO
Gm46914	0.652879	0.170969	0.999949	NO
Gm34538	0.526847	0.171088	0.999949	NO
Gm14439	-0.587255	0.171122	0.999949	NO
Gm15983	0.636245	0.1715	0.999949	NO
Plp1	-0.792055	0.171501	0.999949	NO
Gm36317	0.565427	0.171522	0.999949	NO
Gm52384	0.974952	0.171675	0.999949	NO
Cdrt4	-0.605535	0.171865	0.999949	NO
Wnt3	0.603637	0.171926	0.999949	NO
Gm2464	0.677898	0.172208	0.999949	NO
Parvg	-0.53632	0.172305	0.999949	NO
Gm46277	0.556957	0.17256	0.999949	NO
Npl	-0.403501	0.17275	0.999949	NO
Irx5	-0.661302	0.172837	0.999949	NO
Gm51988	0.440242	0.172929	0.999949	NO
Tgfbi	0.745015	0.173505	0.999949	NO
Tex26	0.573938	0.17367	0.999949	NO
Gm5737	-0.674777	0.173694	0.999949	NO
Gm52026	0.456284	0.173773	0.999949	NO
Gsg1l	0.48465	0.173881	0.999949	NO
Gm41510	0.680431	0.174113	0.999949	NO
Irf8	-0.465673	0.174184	0.999949	NO
Gm33219	0.602866	0.174379	0.999949	NO
Stard9	-0.304966	0.174525	0.999949	NO
Gm35828	0.56489	0.174826	0.999949	NO
Gm46129	0.484739	0.174954	0.999949	NO
Galr2	0.424577	0.175111	0.999949	NO
Gm39069	0.637295	0.175258	0.999949	NO
LOC118568618	0.416195	0.175298	0.999949	NO
LOC118568726	1.1086	0.175453	0.999949	NO
LOC115489710	0.928899	0.175516	0.999949	NO
Gm21953	0.507131	0.175679	0.999949	NO
Serpind1	0.693153	0.176019	0.999949	NO
2610042L04Rik	0.662987	0.176239	0.999949	NO
Gm8995	-0.568738	0.17667	0.999949	NO
Gm52912	0.560137	0.176727	0.999949	NO
Fcgr2b	-0.487711	0.177073	0.999949	NO
Gm8137	0.670622	0.177223	0.999949	NO
Gm51670	0.509944	0.177736	0.999949	NO
4930503B20Rik	0.511178	0.177849	0.999949	NO
Grn	-0.436632	0.177961	0.999949	NO
Tlr8	-0.547548	0.178033	0.999949	NO
Emcn	0.901844	0.178099	0.999949	NO
Gm36127	0.51059	0.178183	0.999949	NO
Rnaseh2b	-0.370067	0.178554	0.999949	NO
LOC118567672	1.0331	0.17874	0.999949	NO
Gm9734	-0.438086	0.178901	0.999949	NO
Gm34077	-0.660866	0.178917	0.999949	NO
Pcdhb7	-0.315666	0.179005	0.999949	NO
LOC118568167	0.493599	0.179046	0.999949	NO
Nnat	-0.421696	0.179054	0.999949	NO
Gm15689	-0.682013	0.179106	0.999949	NO
Tbx21	0.567468	0.179448	0.999949	NO
Gm30447	0.552118	0.179599	0.999949	NO
Cdc6	-0.517056	0.179622	0.999949	NO
Gm40126	0.621642	0.179663	0.999949	NO
Piezo2	-0.587823	0.179701	0.999949	NO
Wdr86	0.396238	0.179879	0.999949	NO
Slc35f2	-0.497108	0.179969	0.999949	NO
Slc12a2	-0.324172	0.179974	0.999949	NO
Gm46687	0.536231	0.180075	0.999949	NO
Med30	-0.310154	0.180083	0.999949	NO
Dock8	-0.49666	0.180192	0.999949	NO
Gm5434	0.510376	0.180209	0.999949	NO
S100b	-0.592067	0.18023	0.999949	NO
Gm36118	0.512793	0.180415	0.999949	NO
Clec4a2	-0.983989	0.180612	0.999949	NO
Gm12764	0.511634	0.180841	0.999949	NO
Gm51909	0.536403	0.181302	0.999949	NO
8430432A02Rik	0.450971	0.181431	0.999949	NO
Gm52866	0.764898	0.181572	0.999949	NO
Gm16576	0.4743	0.181581	0.999949	NO
Gm26560	1.00494	0.181755	0.999949	NO
Grin3a	-0.480332	0.182032	0.999949	NO
Ndc80	-0.558052	0.182035	0.999949	NO
Gm33649	0.466074	0.182183	0.999949	NO
Gm11802	0.648493	0.182352	0.999949	NO
Gm30866	0.621317	0.182725	0.999949	NO
Slc35g3	0.5613	0.182905	0.999949	NO
Gm30455	0.590478	0.182951	0.999949	NO
Gm51958	0.773909	0.18299	0.999949	NO
Cdca3	-0.527498	0.183035	0.999949	NO
B4galnt3	0.492172	0.183059	0.999949	NO
Rad54b	-0.465083	0.1831	0.999949	NO
A230087F16Rik	0.498537	0.18345	0.999949	NO
Gm51742	0.608323	0.183667	0.999949	NO
Gm52817	0.54002	0.18412	0.999949	NO
Areg	0.639166	0.18418	0.999949	NO
D030055H07Rik	0.490695	0.184209	0.999949	NO
Sycp2l	0.792918	0.184313	0.999949	NO
LOC118568701	0.530267	0.184467	0.999949	NO
Dynlrb2	0.615511	0.184552	0.999949	NO
Gm35856	0.629704	0.18467	0.999949	NO
Tmprss6	0.660993	0.184693	0.999949	NO
Lrtm1	0.743581	0.184701	0.999949	NO
Tpbgl	-0.456122	0.18479	0.999949	NO
Gm46637	0.862118	0.184799	0.999949	NO
Gm51887	0.56092	0.185073	0.999949	NO
Dusp9	-0.697262	0.185235	0.999949	NO
Gm51642	0.716147	0.185273	0.999949	NO
Zfp991	-0.630398	0.185378	0.999949	NO
Gm40185	0.578122	0.18561	0.999949	NO
Acoxl	0.505862	0.185646	0.999949	NO
4932443L11Rik	0.46738	0.185959	0.999949	NO
Mobp	1.15741	0.186075	0.999949	NO
Gm46853	0.462303	0.186084	0.999949	NO
Gm45609	0.534481	0.186251	0.999949	NO
Gm20005	0.727018	0.186271	0.999949	NO
Kif20a	-0.459204	0.186326	0.999949	NO
Sema5a	-0.522356	0.186495	0.999949	NO
Adam32	0.502808	0.186572	0.999949	NO
Trim54	-0.590499	0.186826	0.999949	NO
Ccnb2	-0.550928	0.186879	0.999949	NO
Gm46241	0.739853	0.187035	0.999949	NO
9130008F23Rik	0.724335	0.187232	0.999949	NO
Phf11d	-0.828333	0.187236	0.999949	NO
Itga9	-0.390922	0.187321	0.999949	NO
Irf5	-0.512552	0.187486	0.999949	NO
Gm5454	-0.33443	0.187827	0.999949	NO
Stap1	-0.768506	0.187841	0.999949	NO
Galnt3	-0.559824	0.188057	0.999949	NO
Mrpl35	-0.326826	0.18811	0.999949	NO
LOC118567374	0.625901	0.18818	0.999949	NO
Gm38560	0.452049	0.188295	0.999949	NO
Pimreg	-0.572033	0.188485	0.999949	NO
LOC118568390	0.518127	0.188947	0.999949	NO
Bgn	0.772675	0.189159	0.999949	NO
Gm33118	0.708894	0.189368	0.999949	NO
Col6a6	0.646476	0.189415	0.999949	NO
Selenop	-0.340756	0.189442	0.999949	NO
AA465934	-0.41102	0.189898	0.999949	NO
Dcdc2b	0.579201	0.189901	0.999949	NO
Hmmr	-0.534211	0.190003	0.999949	NO
Gm42029	0.669779	0.190083	0.999949	NO
Plag1	0.398363	0.190227	0.999949	NO
LOC118568744	0.436144	0.190236	0.999949	NO
Zfp92	-0.43981	0.190302	0.999949	NO
Wsb1	-0.289364	0.19031	0.999949	NO
LOC118567814	0.60936	0.190329	0.999949	NO
Hmga2	0.545075	0.190359	0.999949	NO
LOC118567916	0.404222	0.190675	0.999949	NO
H2ac24	-0.488629	0.190793	0.999949	NO
Bnc2	0.771231	0.190951	0.999949	NO
Pear1	0.806081	0.191057	0.999949	NO
Gm14966	0.513117	0.191186	0.999949	NO
Ugdh	-0.371035	0.191412	0.999949	NO
LOC108167721	0.573985	0.191559	0.999949	NO
Gm33682	0.643123	0.191623	0.999949	NO
Sost	0.684029	0.191637	0.999949	NO
Gm41492	-0.459973	0.191715	0.999949	NO
Svep1	0.678712	0.191748	0.999949	NO
Gm51905	0.561489	0.191887	0.999949	NO
Gm52147	0.771575	0.192057	0.999949	NO
Pirb	-0.675812	0.192274	0.999949	NO
Gm38413	0.541609	0.19235	0.999949	NO
Lrrc2	-0.454534	0.192384	0.999949	NO
Gm32849	0.494745	0.192462	0.999949	NO
Igsf9	0.458447	0.192637	0.999949	NO
Zfhx2os	-0.534515	0.192656	0.999949	NO
Gm40260	-0.469484	0.193096	0.999949	NO
Pde3b	-0.331629	0.19316	0.999949	NO
Ifi207	-0.604945	0.193216	0.999949	NO
Gm50595	0.797373	0.193351	0.999949	NO
LOC118568232	0.517924	0.193421	0.999949	NO
Sfrp4	0.529487	0.193757	0.999949	NO
Adamts18	0.714858	0.193889	0.999949	NO
Grm3	-0.324036	0.194337	0.999949	NO
Runx3	0.979908	0.194436	0.999949	NO
Hotair	1.09656	0.194479	0.999949	NO
Gm46526	0.505663	0.194912	0.999949	NO
Galns	-0.355646	0.194977	0.999949	NO
Gm46772	0.524903	0.195008	0.999949	NO
Amotl2	-0.339019	0.195061	0.999949	NO
Pcsk9	-0.539612	0.195193	0.999949	NO
Gm36409	0.757535	0.195429	0.999949	NO
Cd4	-0.805629	0.195704	0.999949	NO
Mcm6	-0.442861	0.1959	0.999949	NO
Spdl1	-0.52396	0.196114	0.999949	NO
Thsd4	0.384418	0.196169	0.999949	NO
Gm40847	-0.597298	0.196254	0.999949	NO
Gm15558	0.570538	0.196392	0.999949	NO
Kif15	-0.467462	0.196789	0.999949	NO
Csn3	0.690973	0.196854	0.999949	NO
Gm41461	0.511836	0.196904	0.999949	NO
Prap1	0.648915	0.196915	0.999949	NO
Rnf144b	-0.348826	0.197005	0.999949	NO
Esco2	-0.554972	0.197047	0.999949	NO
Aoah	-0.689717	0.197052	0.999949	NO
Zfp993	-0.43736	0.197216	0.999949	NO
Gm9881	0.667852	0.19741	0.999949	NO
Rbm3os	-0.510756	0.19744	0.999949	NO
AA387200	0.524329	0.197478	0.999949	NO
Mirt1	0.487809	0.197631	0.999949	NO
Slc38a4	0.595172	0.197823	0.999949	NO
1810062O18Rik	0.494291	0.197839	0.999949	NO
Cyp27a1	-0.32333	0.198009	0.999949	NO
Angpt4	0.80447	0.198023	0.999949	NO
Bdnf	0.442035	0.198229	0.999949	NO
Ccdc3	0.496509	0.198332	0.999949	NO
Gm41701	0.537189	0.198434	0.999949	NO
G530011O06Rik	-0.56848	0.198559	0.999949	NO
Nat8f2	0.53897	0.198743	0.999949	NO
LOC115487282	-0.533328	0.198762	0.999949	NO
Slc15a3	-0.439576	0.198779	0.999949	NO
Fancd2	-0.45346	0.198983	0.999949	NO
Sh2d4b	0.425174	0.199327	0.999949	NO
Gm15609	0.40306	0.199343	0.999949	NO
Arrdc3	0.344308	0.199367	0.999949	NO
Aldoart1	0.407484	0.199422	0.999949	NO
Pttg1	-0.279187	0.19956	0.999949	NO
Cd200r4	-0.609618	0.199577	0.999949	NO
E2f7	-0.558553	0.19977	0.999949	NO
Gvin2	-0.599218	0.199862	0.999949	NO
Gm34032	0.652862	0.200074	0.999949	NO
Gm31775	0.598434	0.200289	0.999949	NO
Slc38a8	0.652892	0.200681	0.999949	NO
Gm38865	0.583009	0.200699	0.999949	NO
Gm46565	0.796371	0.200964	0.999949	NO
Fes	-0.52041	0.200997	0.999949	NO
Gm51906	0.561334	0.201209	0.999949	NO
Gm39038	0.721115	0.201233	0.999949	NO
Gm26614	0.410091	0.201274	0.999949	NO
Gm14405	0.505374	0.201297	0.999949	NO
Lox	0.77348	0.20154	0.999949	NO
Loxhd1	0.505707	0.201812	0.999949	NO
Tex14	0.503499	0.201882	0.999949	NO
Arhgap11a	-0.39091	0.202007	0.999949	NO
Cdk4	-0.318032	0.202238	0.999949	NO
Tcfl5	-0.440328	0.20226	0.999949	NO
D830024N08Rik	0.372114	0.202394	0.999949	NO
3110006O06Rik	0.476981	0.202421	0.999949	NO
Smagp	-0.513429	0.202657	0.999949	NO
Traf3ip3	-0.609143	0.202742	0.999949	NO
Gm6306	0.527685	0.202786	0.999949	NO
Gm34324	0.871914	0.202956	0.999949	NO
LOC118567627	0.59592	0.202964	0.999949	NO
Gm39442	0.48337	0.203006	0.999949	NO
Gbgt1	-0.558147	0.20329	0.999949	NO
Marco	-0.779379	0.203303	0.999949	NO
A330094K24Rik	0.417968	0.203418	0.999949	NO
Aspm	-0.471393	0.203545	0.999949	NO
Gm39283	0.421772	0.203607	0.999949	NO
Gm30086	0.597133	0.203684	0.999949	NO
B130024G19Rik	0.754762	0.203815	0.999949	NO
Tnfsf10	0.71339	0.203834	0.999949	NO
Gm46548	0.448175	0.204135	0.999949	NO
Gimap8	-0.457918	0.204454	0.999949	NO
Gm32474	1.11616	0.205261	0.999949	NO
Gm25136	0.708005	0.205291	0.999949	NO
Rnf43	-0.418729	0.205446	0.999949	NO
Clca3a2	-0.45422	0.205596	0.999949	NO
Gm52214	0.803866	0.205959	0.999949	NO
Cmtm5	-0.361783	0.206016	0.999949	NO
Kitl	-0.326496	0.206183	0.999949	NO
Ube2c	-0.536806	0.206248	0.999949	NO
Elf4	-0.540555	0.206255	0.999949	NO
Ccdc116	0.401692	0.206336	0.999949	NO
Fmnl3	-0.433251	0.206407	0.999949	NO
Gm33517	0.546664	0.206541	0.999949	NO
Zc3h12d	-0.521244	0.206552	0.999949	NO
Mybl2	-0.442354	0.20659	0.999949	NO
Gm16599	0.440108	0.206857	0.999949	NO
Gm13748	0.431507	0.207009	0.999949	NO
Gm41861	0.768594	0.207156	0.999949	NO
2610027K06Rik	0.509146	0.207424	0.999949	NO
Gm34854	0.494307	0.207454	0.999949	NO
LOC118567995	-0.858336	0.207471	0.999949	NO
Sh3bp4	-0.359797	0.207492	0.999949	NO
Tmem255b	-0.461705	0.207576	0.999949	NO
Dpysl4	-0.267932	0.207609	0.999949	NO
Gm24458	0.642707	0.207685	0.999949	NO
Gm26849	0.904187	0.207901	0.999949	NO
Tlr1	-0.64234	0.207902	0.999949	NO
Ankrd28	-0.249087	0.208067	0.999949	NO
Gm32632	0.629472	0.208097	0.999949	NO
Gm40884	0.614139	0.208151	0.999949	NO
Gm34232	0.52809	0.208182	0.999949	NO
Abca9	-0.467598	0.208193	0.999949	NO
Osr1	0.77447	0.208276	0.999949	NO
Foxl2os	0.935825	0.208369	0.999949	NO
Fgd6	0.329592	0.20858	0.999949	NO
Tll2	0.658329	0.208597	0.999949	NO
LOC118568224	0.490199	0.209034	0.999949	NO
F630111L10Rik	0.605365	0.209122	0.999949	NO
Lrrc15	0.766689	0.209182	0.999949	NO
Gm41406	0.636593	0.209247	0.999949	NO
Gm36685	0.494031	0.209347	0.999949	NO
4933433G19Rik	-0.531656	0.209642	0.999949	NO
Il13	0.940195	0.209681	0.999949	NO
Cavin4	-0.441713	0.209866	0.999949	NO
Slc35f1	-0.262575	0.209872	0.999949	NO
C130060C02Rik	0.468966	0.210105	0.999949	NO
Gm32142	0.906452	0.210293	0.999949	NO
Bub1b	-0.507253	0.210343	0.999949	NO
Gmfg-ps	-0.712504	0.210588	0.999949	NO
Knl1	-0.503027	0.210706	0.999949	NO
Gm35235	0.63038	0.210746	0.999949	NO
Gm36826	0.508487	0.210806	0.999949	NO
Snord64	0.51763	0.210836	0.999949	NO
Rgs13	0.598163	0.210845	0.999949	NO
Mrgpra9	1.12191	0.211257	0.999949	NO
Itgb2	-0.498033	0.211312	0.999949	NO
Nlrp12	-0.680847	0.21189	0.999949	NO
Itpr3	-0.461406	0.211987	0.999949	NO
LOC118568205	0.470129	0.212247	0.999949	NO
Gcnt4	0.313949	0.212252	0.999949	NO
Ngb	-0.462053	0.212283	0.999949	NO
Gm35438	0.432491	0.212435	0.999949	NO
Unc93b1	-0.433289	0.212607	0.999949	NO
Gm34086	0.524295	0.21272	0.999949	NO
Arap3	-0.469689	0.212774	0.999949	NO
Gm28729	0.557271	0.212924	0.999949	NO
4930412O13Rik	1.11007	0.212927	0.999949	NO
Gm38483	0.814448	0.213028	0.999949	NO
Gm33318	0.446551	0.213111	0.999949	NO
Gm29797	0.536676	0.213137	0.999949	NO
Gm34738	0.605711	0.213222	0.999949	NO
1700013F07Rik	0.401308	0.213245	0.999949	NO
Gm16500	0.691109	0.213259	0.999949	NO
Gm51544	0.544083	0.21336	0.999949	NO
Npas3	-0.26711	0.213393	0.999949	NO
Gm40855	0.466481	0.213686	0.999949	NO
Enpp2	-0.433601	0.213724	0.999949	NO
Zfp992	-0.397253	0.214447	0.999949	NO
Gm38860	0.938572	0.21455	0.999949	NO
Lss	-0.288521	0.214585	0.999949	NO
Trip13	-0.541197	0.21469	0.999949	NO
S100a13	-0.487524	0.214699	0.999949	NO
Gm52182	0.586477	0.214798	0.999949	NO
Depdc1b	-0.51896	0.21484	0.999949	NO
2810410L24Rik	-0.428597	0.21484	0.999949	NO
Paqr5	0.631473	0.215007	0.999949	NO
LOC118568349	0.480261	0.215349	0.999949	NO
Cenpf	-0.438593	0.215416	0.999949	NO
Selenoh	-0.338057	0.21552	0.999949	NO
Tns3	-0.40839	0.215791	0.999949	NO
Ptger3	0.548867	0.215802	0.999949	NO
Gm45971	0.458843	0.216034	0.999949	NO
Gm31373	0.764836	0.216067	0.999949	NO
Cmtm7	-0.511402	0.216116	0.999949	NO
Tlr7	-0.504225	0.216378	0.999949	NO
Btbd17	-0.347377	0.216609	0.999949	NO
C6	0.904467	0.216718	0.999949	NO
Sstr1	0.616699	0.216794	0.999949	NO
Capn8	0.917441	0.216964	0.999949	NO
Ankrd44	-0.349672	0.217441	0.999949	NO
Lrp8os3	-0.498627	0.217445	0.999949	NO
Cdkl4	0.395433	0.217586	0.999949	NO
Gm27242	0.593193	0.217635	0.999949	NO
Cox7a1	0.610391	0.217637	0.999949	NO
1700086P04Rik	0.405508	0.217685	0.999949	NO
Eme1	-0.483938	0.217838	0.999949	NO
Gm34336	0.855467	0.217943	0.999949	NO
Ppil6	0.370028	0.217953	0.999949	NO
Ntf5	0.840887	0.218163	0.999949	NO
Creb3l3	-0.538288	0.218182	0.999949	NO
9530027J09Rik	-0.567769	0.21819	0.999949	NO
Gm13846	0.540683	0.218197	0.999949	NO
Tril	-0.310524	0.218251	0.999949	NO
Myh8	0.401845	0.218534	0.999949	NO
Gm15510	-0.565232	0.218619	0.999949	NO
Tmpo	-0.256109	0.218692	0.999949	NO
A730060N03Rik	0.60691	0.218727	0.999949	NO
BC006965	-0.61644	0.21873	0.999949	NO
C2cd6	0.814652	0.218745	0.999949	NO
Muc2	0.481681	0.218782	0.999949	NO
Gm41609	0.465304	0.219011	0.999949	NO
LOC118567400	0.545851	0.219051	0.999949	NO
Mycbpap	0.4513	0.219102	0.999949	NO
Gm46295	0.434652	0.219165	0.999949	NO
Gata3	0.941618	0.219168	0.999949	NO
Gm33262	0.666876	0.219211	0.999949	NO
LOC118567754	0.63638	0.219239	0.999949	NO
Ccnb1-ps	-0.534348	0.219405	0.999949	NO
Sema6a	-0.29618	0.21952	0.999949	NO
Gm8618	0.750304	0.219834	0.999949	NO
Apcdd1	-0.495972	0.219919	0.999949	NO
I830077J02Rik	-0.584576	0.220006	0.999949	NO
LOC118567738	0.374471	0.220018	0.999949	NO
Gm52361	0.830552	0.220051	0.999949	NO
Gm32551	0.506729	0.220156	0.999949	NO
Gm33089	0.955577	0.220168	0.999949	NO
9530036M11Rik	0.718259	0.220268	0.999949	NO
Mettl24	-0.410572	0.220422	0.999949	NO
Gm3764	-0.259005	0.220581	0.999949	NO
Eng	0.561916	0.220825	0.999949	NO
Cercam	-0.423358	0.220877	0.999949	NO
Ezh2	-0.380699	0.220936	0.999949	NO
Gm35580	-0.88896	0.220978	0.999949	NO
Pim3	-0.258729	0.221021	0.999949	NO
Ndst3	-0.324312	0.221037	0.999949	NO
LOC118567390	0.56516	0.221043	0.999949	NO
Gm38487	0.579477	0.221127	0.999949	NO
Gm40309	0.35995	0.221496	0.999949	NO
Fam83g	0.544105	0.221525	0.999949	NO
Gm33585	0.546248	0.221612	0.999949	NO
Neil3	-0.539791	0.221684	0.999949	NO
Gm52710	0.447011	0.221737	0.999949	NO
Gm36220	0.679067	0.222038	0.999949	NO
Gm9884	0.464659	0.222107	0.999949	NO
Gm15564	0.523465	0.22224	0.999949	NO
Apbb1ip	-0.392095	0.222274	0.999949	NO
Pebp4	0.55193	0.222493	0.999949	NO
Aurka	-0.413893	0.222627	0.999949	NO
Gm36565	0.439415	0.222806	0.999949	NO
Gm33838	0.991354	0.222901	0.999949	NO
Cenpa	-0.441557	0.223023	0.999949	NO
Ptpro	-0.398243	0.223103	0.999949	NO
Gm46172	0.374014	0.223166	0.999949	NO
Gm38903	0.814025	0.223198	0.999949	NO
Hmcn1	0.432919	0.223514	0.999949	NO
Xlr3c	-0.775621	0.223729	0.999949	NO
Adcy7	-0.409444	0.223773	0.999949	NO
LOC118567636	0.490731	0.223788	0.999949	NO
Cngb1	-0.488814	0.22386	0.999949	NO
Gm40078	0.408881	0.22397	0.999949	NO
Gm38678	1.07345	0.224101	0.999949	NO
Gm52176	0.416499	0.224136	0.999949	NO
Slc22a13	0.702921	0.224164	0.999949	NO
Peak1os	0.493252	0.224346	0.999949	NO
Ucp2	-0.337972	0.224758	0.999949	NO
Gm51554	0.547306	0.224944	0.999949	NO
Gmip	-0.333136	0.225145	0.999949	NO
Gm32999	0.629676	0.225274	0.999949	NO
Septin4	-0.288488	0.2253	0.999949	NO
Gm41598	0.556752	0.225469	0.999949	NO
Gm33977	0.729255	0.225625	0.999949	NO
Gm15328	0.44498	0.225743	0.999949	NO
4930447F24Rik	0.526445	0.225758	0.999949	NO
Gprin3	0.442434	0.225937	0.999949	NO
Gm32581	0.642457	0.225995	0.999949	NO
Cfap58	0.531016	0.226164	0.999949	NO
Gm34349	0.492127	0.226217	0.999949	NO
LOC118567472	0.732326	0.226242	0.999949	NO
Alkal2	0.810363	0.226274	0.999949	NO
Gm41098	0.377042	0.226279	0.999949	NO
Krt77	0.430408	0.2264	0.999949	NO
Tcte1	-0.464521	0.226464	0.999949	NO
Fosb	0.557496	0.226581	0.999949	NO
Lamc2	0.298847	0.227034	0.999949	NO
Rln1	0.521893	0.227099	0.999949	NO
Mcm5	-0.392772	0.227103	0.999949	NO
Gm52357	0.401321	0.227504	0.999949	NO
Cc2d2b	0.522593	0.227556	0.999949	NO
Gm41215	0.536504	0.227752	0.999949	NO
Ccl27b	0.440143	0.227807	0.999949	NO
Spx	0.435295	0.22788	0.999949	NO
Klhl31	0.711537	0.22807	0.999949	NO
Ttyh2	-0.299153	0.228195	0.999949	NO
Gm39041	0.55766	0.228341	0.999949	NO
Atp4a	-0.416648	0.22839	0.999949	NO
LOC118568312	0.557342	0.228608	0.999949	NO
LOC118567619	0.547773	0.228693	0.999949	NO
Rnf39	0.550572	0.228744	0.999949	NO
Gm5161	-0.53355	0.229016	0.999949	NO
LOC118568046	0.404754	0.229081	0.999949	NO
Gm13861	-0.739505	0.229299	0.999949	NO
LOC118567905	0.425076	0.229513	0.999949	NO
Clspn	-0.492114	0.22954	0.999949	NO
Gm14218	0.65724	0.229638	0.999949	NO
Etv4	-0.272696	0.22968	0.999949	NO
Cep55	-0.484563	0.22987	0.999949	NO
Gm31834	0.39324	0.230171	0.999949	NO
Pde6b	0.573501	0.230308	0.999949	NO
Kctd5	-0.300652	0.230624	0.999949	NO
Gm32725	-0.50889	0.230712	0.999949	NO
Gm52775	0.456005	0.230941	0.999949	NO
Gm42529	0.455999	0.231136	0.999949	NO
Kng2	1.10134	0.231142	0.999949	NO
Marchf8	-0.305642	0.231668	0.999949	NO
Gm28782	0.579975	0.231891	0.999949	NO
Stat4	0.485184	0.231922	0.999949	NO
Dcaf8l	1.05232	0.232574	0.999949	NO
Gm40121	-0.512822	0.232598	0.999949	NO
Mrc1	-0.43913	0.23273	0.999949	NO
Gm13782	0.45049	0.233054	0.999949	NO
Cmklr1	-0.464902	0.23308	0.999949	NO
N6amt1	-0.266735	0.233098	0.999949	NO
Lat	0.49779	0.233193	0.999949	NO
Gm29593	0.658818	0.233232	0.999949	NO
LOC118567589	0.588248	0.233445	0.999949	NO
Nmral1	-0.369533	0.233806	0.999949	NO
Gm39417	0.854582	0.233827	0.999949	NO
Gm30898	0.436857	0.233901	0.999949	NO
Trarg1	0.592616	0.234072	0.999949	NO
Rpgrip1	0.528244	0.234239	0.999949	NO
Gm11476	0.845167	0.234459	0.999949	NO
Tspan6	-0.287569	0.234467	0.999949	NO
Lmo2	-0.33456	0.234596	0.999949	NO
Gm20717	0.421167	0.234681	0.999949	NO
LOC118568781	0.617482	0.234725	0.999949	NO
Capn12	0.576721	0.234755	0.999949	NO
Gm30104	0.983005	0.234766	0.999949	NO
Clec5a	-0.553871	0.234931	0.999949	NO
Arhgdib	-0.41971	0.234969	0.999949	NO
Kif14	-0.427389	0.234994	0.999949	NO
Gm41029	0.585513	0.235211	0.999949	NO
Gm34199	0.493822	0.235435	0.999949	NO
C4bp-ps1	0.588025	0.235565	0.999949	NO
Gm32980	0.446576	0.235781	0.999949	NO
Lrrc74a	1.01492	0.235807	0.999949	NO
Ndnf	-0.454398	0.236005	0.999949	NO
Cyp4f18	-0.651138	0.236081	0.999949	NO
Clec18a	0.640054	0.236128	0.999949	NO
LOC108168868	0.463349	0.236165	0.999949	NO
Myo1g	-0.504832	0.236333	0.999949	NO
Aldoart2	0.472717	0.23642	0.999949	NO
Lrrc10b	0.47464	0.236502	0.999949	NO
Igsf10	-0.492908	0.236548	0.999949	NO
Vtn	0.744114	0.236766	0.999949	NO
Gm10614	0.575657	0.236804	0.999949	NO
Col8a1	0.7073	0.23689	0.999949	NO
Gm33548	0.718205	0.23711	0.999949	NO
Gm35853	0.618439	0.237359	0.999949	NO
D930015M05Rik	0.38178	0.237386	0.999949	NO
Gm31836	0.752615	0.237521	0.999949	NO
Rgs9bp	0.525915	0.237602	0.999949	NO
Fam183b	0.488442	0.237607	0.999949	NO
Gm35730	0.705317	0.237663	0.999949	NO
Tmem236	0.516923	0.237788	0.999949	NO
Sfrp2	-0.373153	0.237805	0.999949	NO
Kbtbd12	0.441083	0.238281	0.999949	NO
Gm51815	0.422061	0.238314	0.999949	NO
Man1c1	-0.2393	0.238331	0.999949	NO
Tlr13	-0.415436	0.23844	0.999949	NO
Pcdhb10	-0.30807	0.238496	0.999949	NO
LOC118568610	0.369367	0.238507	0.999949	NO
Plxna3	-0.283218	0.238553	0.999949	NO
Gm46056	0.520236	0.238592	0.999949	NO
Hoxc9	0.925962	0.238707	0.999949	NO
Gm33804	0.461727	0.238818	0.999949	NO
Gm51811	0.406151	0.238927	0.999949	NO
Med9os	-0.455864	0.238942	0.999949	NO
Gm46251	0.731747	0.239326	0.999949	NO
Lyzl4	0.621587	0.239821	0.999949	NO
1700112D23Rik	0.480854	0.239908	0.999949	NO
Gm46332	0.888969	0.239983	0.999949	NO
Bcan	-0.314545	0.240134	0.999949	NO
Cfap61	0.365164	0.240207	0.999949	NO
Snord2	-0.510436	0.24023	0.999949	NO
Gm39746	0.49709	0.240259	0.999949	NO
Apol7a	0.627407	0.240357	0.999949	NO
Ermn	0.8984	0.240563	0.999949	NO
Gm31960	0.758882	0.24064	0.999949	NO
Gm26843	0.364168	0.240665	0.999949	NO
Edn1	0.469712	0.240669	0.999949	NO
Gm35037	0.462606	0.240781	0.999949	NO
Gm51782	0.459673	0.240821	0.999949	NO
Gm30093	0.500803	0.2409	0.999949	NO
Gm46825	0.60266	0.240985	0.999949	NO
Plac9a	0.486353	0.241004	0.999949	NO
Smim24	0.487507	0.241159	0.999949	NO
Mis18bp1	-0.446663	0.241243	0.999949	NO
Arhgap28	0.666481	0.241442	0.999949	NO
Dleu2	0.389662	0.241489	0.999949	NO
LOC118567927	-0.377673	0.241552	0.999949	NO
Gm30149	0.642985	0.241575	0.999949	NO
Gm36166	0.35987	0.241607	0.999949	NO
Gm32555	0.643815	0.241874	0.999949	NO
Gm13584	0.369176	0.241884	0.999949	NO
Arhgef10	-0.32271	0.241899	0.999949	NO
Cemip	0.376242	0.241905	0.999949	NO
Gm41959	0.5453	0.241914	0.999949	NO
Mdrl	-0.450244	0.241964	0.999949	NO
4732419C18Rik	0.388887	0.242074	0.999949	NO
Dll1	-0.327864	0.242081	0.999949	NO
Gm41693	0.57137	0.242151	0.999949	NO
Gm51714	0.395198	0.242266	0.999949	NO
Stac3	0.384023	0.242347	0.999949	NO
Dnmt1	-0.239652	0.242374	0.999949	NO
4930519F09Rik	0.5575	0.242489	0.999949	NO
Tbxas1	-0.394828	0.24269	0.999949	NO
Gata2	0.787838	0.242891	0.999949	NO
LOC118567684	0.460946	0.24292	0.999949	NO
LOC115488470	0.413411	0.242928	0.999949	NO
Gm52533	0.44367	0.243058	0.999949	NO
Btbd11	-0.319061	0.243336	0.999949	NO
Plk1	-0.431535	0.243379	0.999949	NO
Cav1	-0.424782	0.243393	0.999949	NO
Gm46101	0.493366	0.243443	0.999949	NO
Gm11592	0.527806	0.243456	0.999949	NO
Tdrd9	0.534102	0.243544	0.999949	NO
Ms4a6b	-0.483702	0.243669	0.999949	NO
Gm6109	0.516717	0.243759	0.999949	NO
Gm52112	0.536063	0.244084	0.999949	NO
H2-Q9	0.504009	0.24429	0.999949	NO
Rab37	-0.382727	0.244443	0.999949	NO
Gpr137b	-0.262551	0.244456	0.999949	NO
LOC118568318	0.611466	0.244465	0.999949	NO
Timeless	-0.382244	0.244507	0.999949	NO
Gm46433	0.695224	0.244512	0.999949	NO
Sema3b	-0.464881	0.24469	0.999949	NO
AU019990	0.914061	0.244908	0.999949	NO
Gm33217	0.735132	0.244914	0.999949	NO
Aqp5	0.428855	0.245282	0.999949	NO
Trim15	0.449985	0.245368	0.999949	NO
Ap1s3	0.366948	0.245393	0.999949	NO
Spc24	-0.368216	0.24546	0.999949	NO
Akap14	0.494356	0.245812	0.999949	NO
LOC118567667	0.352103	0.245815	0.999949	NO
Gm41607	0.387903	0.246451	0.999949	NO
Tifab	-0.558382	0.246671	0.999949	NO
Zmynd15	-0.481178	0.246714	0.999949	NO
Gm39615	0.564148	0.246855	0.999949	NO
Gm31962	0.89618	0.246995	0.999949	NO
Cfap70	0.412964	0.247352	0.999949	NO
Gm35534	0.527866	0.247903	0.999949	NO
Colec12	-0.353697	0.247911	0.999949	NO
Gm30698	0.395234	0.248011	0.999949	NO
Gm52189	-0.448913	0.248037	0.999949	NO
LOC118568161	0.429541	0.248304	0.999949	NO
LOC115490354	0.368583	0.248499	0.999949	NO
Phldb3	-0.514315	0.248828	0.999949	NO
Kif4	-0.417412	0.249078	0.999949	NO
Map3k1	-0.248978	0.249116	0.999949	NO
Ckap2l	-0.47143	0.249151	0.999949	NO
Ncam1	-0.288873	0.249154	0.999949	NO
Eps8	-0.246819	0.24937	0.999949	NO
Foxm1	-0.42585	0.24945	0.999949	NO
Gm40320	0.55355	0.249536	0.999949	NO
Gm41352	0.480493	0.249551	0.999949	NO
Dkkl1	0.617561	0.249806	0.999949	NO
Tpx2	-0.381376	0.249994	0.999949	NO
Neurod6	0.663979	0.250229	0.999949	NO
Pld1	-0.323495	0.25054	0.999949	NO
Kank4	-0.384689	0.250544	0.999949	NO
Gm15521	0.396413	0.250547	0.999949	NO
Cntnap5b	-0.438737	0.250689	0.999949	NO
Gm38887	0.483783	0.250972	0.999949	NO
Gm35117	0.480818	0.250992	0.999949	NO
Aox3	0.501194	0.251056	0.999949	NO
Gm34340	0.496962	0.251083	0.999949	NO
Gm30120	0.47752	0.251133	0.999949	NO
Rspo3	0.460726	0.251422	0.999949	NO
Kifc1	-0.380037	0.251431	0.999949	NO
Gm13562	0.358036	0.251485	0.999949	NO
Mb21d2	-0.265946	0.251956	0.999949	NO
Rad51	-0.445383	0.25206	0.999949	NO
Lpar5	-0.479407	0.252118	0.999949	NO
Gm52213	0.411427	0.252399	0.999949	NO
Gm46183	0.545665	0.25243	0.999949	NO
Cdca8	-0.443076	0.252477	0.999949	NO
Foxn1	0.915518	0.252481	0.999949	NO
Agmo	-0.426342	0.252603	0.999949	NO
9530059O14Rik	0.662517	0.252835	0.999949	NO
Smim27	0.427973	0.252946	0.999949	NO
Aqp6	0.515564	0.253145	0.999949	NO
Zfp951	0.401167	0.25322	0.999949	NO
Aurkb	-0.490046	0.253314	0.999949	NO
Gm52527	0.465953	0.253378	0.999949	NO
Shoc1	0.405986	0.253468	0.999949	NO
Mbd4	-0.352251	0.253532	0.999949	NO
Ccdc30	0.277334	0.253734	0.999949	NO
Gm45946	0.497879	0.25378	0.999949	NO
Fam122b	-0.304237	0.254008	0.999949	NO
Gm15850	0.419948	0.254097	0.999949	NO
Lair1	-0.399073	0.254141	0.999949	NO
Igf1	-0.314507	0.254202	0.999949	NO
Gm34510	0.441976	0.254547	0.999949	NO
Gm51644	0.474462	0.254595	0.999949	NO
Mbnl3	0.5923	0.254603	0.999949	NO
LOC118568558	0.396767	0.254621	0.999949	NO
Gm38636	0.702264	0.254715	0.999949	NO
Gm39941	0.573029	0.25484	0.999949	NO
Pf4	-0.460516	0.254851	0.999949	NO
Sel1l3	0.229175	0.255034	0.999949	NO
LOC118567351	0.439185	0.255077	0.999949	NO
Cldn19	-0.617649	0.255176	0.999949	NO
Car12	0.369446	0.255183	0.999949	NO
Anxa11	0.23124	0.255239	0.999949	NO
Nppa	-0.406033	0.255278	0.999949	NO
Gm39547	0.371664	0.255614	0.999949	NO
LOC118568792	0.426048	0.255834	0.999949	NO
Cyyr1	0.683684	0.255923	0.999949	NO
Barhl1	0.661149	0.255985	0.999949	NO
Gm36402	0.411244	0.256058	0.999949	NO
Gm38718	0.606321	0.256367	0.999949	NO
Afap1l2	-0.451387	0.256399	0.999949	NO
Ascl1	-0.377536	0.256403	0.999949	NO
Gm51672	0.407783	0.256406	0.999949	NO
Gm30873	0.353847	0.256507	0.999949	NO
Angpt2	0.558112	0.256707	0.999949	NO
1810044D09Rik	0.367278	0.256763	0.999949	NO
Gm35369	0.77866	0.256953	0.999949	NO
Cirbp	-0.241504	0.256958	0.999949	NO
Gm38748	0.670299	0.256961	0.999949	NO
Nxph4	-0.429231	0.25697	0.999949	NO
Col9a3	-0.42124	0.257383	0.999949	NO
Gm40713	0.352991	0.257433	0.999949	NO
Fcgr3	-0.434755	0.257644	0.999949	NO
Sprr1a	0.723754	0.258037	0.999949	NO
Gm31614	0.769954	0.258202	0.999949	NO
Gm35021	-0.539315	0.258222	0.999949	NO
Gm38787	0.461235	0.258525	0.999949	NO
Pik3c2g	0.663599	0.258719	0.999949	NO
Unk	-0.242135	0.258727	0.999949	NO
Gm46617	0.544561	0.258781	0.999949	NO
Cybb	-0.437518	0.258804	0.999949	NO
Gm32450	0.800839	0.258861	0.999949	NO
H2ac11	-0.408093	0.258999	0.999949	NO
Gm33595	0.501822	0.259109	0.999949	NO
Gm15283	0.374975	0.259156	0.999949	NO
Gm30532	0.914058	0.259526	0.999949	NO
Gm40406	0.522277	0.259594	0.999949	NO
LOC102632541	0.49126	0.259633	0.999949	NO
Erich5	0.552719	0.259638	0.999949	NO
Gm31499	0.812184	0.259715	0.999949	NO
Sgo2a	-0.408546	0.259757	0.999949	NO
Gm33897	0.840516	0.259827	0.999949	NO
Gm32694	0.4263	0.259861	0.999949	NO
Tbx5	0.925657	0.260081	0.999949	NO
Gm38896	0.443981	0.260794	0.999949	NO
Gm52128	0.391921	0.260869	0.999949	NO
Gm30771	0.599811	0.260958	0.999949	NO
Gm17399	0.63062	0.261012	0.999949	NO
S100a1	-0.371095	0.261115	0.999949	NO
Apoh	0.401893	0.26119	0.999949	NO
Gm46759	0.542787	0.261299	0.999949	NO
LOC118568156	0.383104	0.261369	0.999949	NO
Gm52106	0.509908	0.26146	0.999949	NO
Gm12925	-0.414734	0.261521	0.999949	NO
Ddit4l	0.24002	0.261661	0.999949	NO
Gm14322	0.304029	0.26169	0.999949	NO
Ccdc63	-0.529047	0.261935	0.999949	NO
Evi5l	-0.233278	0.261941	0.999949	NO
LOC118568585	-0.393391	0.261945	0.999949	NO
4922502B01Rik	-0.353541	0.261988	0.999949	NO
Gm34090	0.572161	0.262099	0.999949	NO
Islr2	0.275933	0.262111	0.999949	NO
Gm13010	0.854075	0.262125	0.999949	NO
Lum	0.71893	0.262158	0.999949	NO
Eqtn	0.470106	0.262232	0.999949	NO
Pbk	-0.51707	0.262333	0.999949	NO
Asf1b	-0.445307	0.262387	0.999949	NO
C130046K22Rik	-0.511759	0.262654	0.999949	NO
Gm41284	0.345037	0.262698	0.999949	NO
Dennd1c	-0.480996	0.262748	0.999949	NO
Glra3	-0.431643	0.262785	0.999949	NO
Gm10658	-0.407854	0.262824	0.999949	NO
Gm30718	0.487436	0.26301	0.999949	NO
Gm9833	-0.223437	0.263027	0.999949	NO
9330179D12Rik	0.341986	0.263197	0.999949	NO
Gm31439	0.369715	0.263277	0.999949	NO
Cdk1	-0.469467	0.263577	0.999949	NO
Sytl1	0.460467	0.263603	0.999949	NO
Npas4	0.555257	0.263611	0.999949	NO
Gm36325	-0.557179	0.263701	0.999949	NO
Gm31735	0.505709	0.263737	0.999949	NO
LOC118568386	0.459104	0.263943	0.999949	NO
Epb41	-0.226333	0.264127	0.999949	NO
Espl1	-0.406833	0.264278	0.999949	NO
D930019O06Rik	0.479614	0.26458	0.999949	NO
LOC118568376	0.414952	0.264626	0.999949	NO
Gm38537	0.746988	0.26478	0.999949	NO
Pgm5	0.538181	0.265223	0.999949	NO
Kif11	-0.408433	0.265411	0.999949	NO
Cep112	-0.395833	0.265502	0.999949	NO
Gm35520	0.709162	0.265694	0.999949	NO
Maged2	-0.271516	0.265871	0.999949	NO
Gm52392	0.571065	0.266017	0.999949	NO
C1qtnf2	0.519798	0.266095	0.999949	NO
Natd1	-0.252597	0.266154	0.999949	NO
9030607L20Rik	0.560152	0.266462	0.999949	NO
Gm52121	0.694609	0.266507	0.999949	NO
Gm32896	0.460304	0.266713	0.999949	NO
Gm41977	0.592068	0.266817	0.999949	NO
Gm51447	0.683969	0.266825	0.999949	NO
Prox1	-0.284259	0.266871	0.999949	NO
Gm46822	0.680581	0.266873	0.999949	NO
Nr1d1	0.297182	0.266883	0.999949	NO
Gm41604	0.343415	0.267092	0.999949	NO
C1qtnf6	-0.306301	0.267291	0.999949	NO
Gm36371	0.35703	0.267303	0.999949	NO
LOC108167751	0.376961	0.267358	0.999949	NO
Wfs1	0.236243	0.267363	0.999949	NO
Dock6	-0.277528	0.267365	0.999949	NO
Gm35261	0.545947	0.267482	0.999949	NO
Fgl2	0.625842	0.267605	0.999949	NO
Gpsm3	-0.415096	0.267802	0.999949	NO
Rnase4	-0.434984	0.267815	0.999949	NO
4930550C14Rik	0.39626	0.267853	0.999949	NO
Gm46809	0.35863	0.268055	0.999949	NO
Gm30827	0.37904	0.268062	0.999949	NO
Gm52678	0.511438	0.268205	0.999949	NO
Lhfpl2	-0.360897	0.268434	0.999949	NO
Gm40493	0.478223	0.268464	0.999949	NO
Lhx3	0.575427	0.268566	0.999949	NO
0610040F04Rik	-0.447202	0.268745	0.999949	NO
Arc	0.436263	0.268768	0.999949	NO
Il16	-0.403863	0.268982	0.999949	NO
Hs3st3a1	0.592131	0.269165	0.999949	NO
Opalin	-1.17304	0.269217	0.999949	NO
LOC118567338	0.472586	0.269223	0.999949	NO
Sprr2a1	0.813538	0.269612	0.999949	NO
Gm20324	0.416263	0.269711	0.999949	NO
Gm32650	0.619919	0.269798	0.999949	NO
LOC118568625	0.409095	0.269807	0.999949	NO
Gm24564	0.617309	0.269904	0.999949	NO
Gm51797	-0.366364	0.269961	0.999949	NO
Tm7sf3	-0.236888	0.27014	0.999949	NO
Gm32059	0.405031	0.270394	0.999949	NO
H2bc1	0.556115	0.270477	0.999949	NO
LOC118567716	0.36684	0.270483	0.999949	NO
Gm30273	0.404745	0.270907	0.999949	NO
Olfr1033	0.557774	0.271116	0.999949	NO
Naip2	-0.502225	0.271148	0.999949	NO
Clic5	0.419194	0.271186	0.999949	NO
AW822252	0.402251	0.271695	0.999949	NO
Ccna2	-0.372899	0.271881	0.999949	NO
Slc4a5	-0.530403	0.272083	0.999949	NO
Gm11413	0.506422	0.272093	0.999949	NO
Ncan	-0.370786	0.272138	0.999949	NO
Gm33742	0.717351	0.272146	0.999949	NO
Gm38973	0.391147	0.27218	0.999949	NO
Gm33561	0.444111	0.272325	0.999949	NO
Gm46900	0.639746	0.272355	0.999949	NO
Nfam1	-0.443574	0.272403	0.999949	NO
Otog	0.4798	0.272535	0.999949	NO
Gm46287	0.420539	0.272535	0.999949	NO
Gm52129	0.414946	0.272619	0.999949	NO
Cela1	-0.373452	0.272641	0.999949	NO
Kash5	0.437235	0.273304	0.999949	NO
Ebf4	-0.281381	0.273434	0.999949	NO
E2f2	-0.367028	0.273555	0.999949	NO
LOC118568261	0.583885	0.273634	0.999949	NO
Smc2	-0.325038	0.273735	0.999949	NO
Lrp4	-0.313322	0.273776	0.999949	NO
Fam83e	0.775741	0.273884	0.999949	NO
Gm52604	0.624716	0.273909	0.999949	NO
Mir1906-2	0.523947	0.273975	0.999949	NO
Gm41810	0.511854	0.274081	0.999949	NO
Slc28a1	0.537754	0.274093	0.999949	NO
Gm46359	0.862676	0.274105	0.999949	NO
Gm46959	0.808417	0.274218	0.999949	NO
Sntb2	0.310479	0.274368	0.999949	NO
Id1	-0.492208	0.274431	0.999949	NO
Gm40528	0.596411	0.274489	0.999949	NO
Sox6	-0.283838	0.274505	0.999949	NO
LOC115488373	0.451079	0.274592	0.999949	NO
LOC118567850	0.403854	0.2751	0.999949	NO
Platr29	0.844211	0.275219	0.999949	NO
Shd	-0.241734	0.275241	0.999949	NO
Gm39230	0.524818	0.275465	0.999949	NO
Gpr65	-0.41193	0.275569	0.999949	NO
Btf3-ps17	-0.705255	0.275669	0.999949	NO
Dipk1c	0.300246	0.276214	0.999949	NO
Xylt1	-0.250934	0.276243	0.999949	NO
LOC118568568	0.630637	0.276325	0.999949	NO
Fndc9	0.492342	0.276482	0.999949	NO
A730094K22Rik	0.630432	0.276541	0.999949	NO
LOC118568702	0.384335	0.276566	0.999949	NO
Gpnmb	-0.51293	0.27679	0.999949	NO
Frem1	-0.382471	0.277036	0.999949	NO
Gm11523	0.402735	0.277176	0.999949	NO
LOC118567674	0.489441	0.277186	0.999949	NO
Gm41036	0.711045	0.277318	0.999949	NO
Ugt1a7c	-0.440278	0.277612	0.999949	NO
Psd3	0.314082	0.277707	0.999949	NO
Gm20472	-0.651717	0.277754	0.999949	NO
Gm26653	0.492787	0.27783	0.999949	NO
Rad51ap1	-0.385818	0.27802	0.999949	NO
Tedc1	-0.372882	0.278114	0.999949	NO
Gm35363	0.693195	0.278175	0.999949	NO
Gm34081	0.587559	0.27843	0.999949	NO
Nptx1	0.359652	0.27859	0.999949	NO
Ammecr1	-0.329096	0.278621	0.999949	NO
Ush2a	0.464586	0.278682	0.999949	NO
Gm30140	0.374147	0.278756	0.999949	NO
Siglecf	0.567122	0.278786	0.999949	NO
Gm52697	0.524924	0.278805	0.999949	NO
Ccdc38	0.460239	0.278926	0.999949	NO
Gm51690	1.00444	0.279035	0.999949	NO
5930403N24Rik	-0.360541	0.279085	0.999949	NO
Gm35886	0.635143	0.279257	0.999949	NO
Etv1	-0.268407	0.279444	0.999949	NO
Gm39888	0.605293	0.279753	0.999949	NO
Gm30141	0.510329	0.279763	0.999949	NO
Gm32245	0.592541	0.279858	0.999949	NO
Pkhd1	0.743802	0.280008	0.999949	NO
Tgfb1	-0.405165	0.280182	0.999949	NO
4930549G23Rik	0.58137	0.280221	0.999949	NO
Gm52385	0.382005	0.280422	0.999949	NO
Hic1	0.380811	0.280489	0.999949	NO
Sema4g	-0.2436	0.280583	0.999949	NO
Gm26608	0.925632	0.280967	0.999949	NO
Gm19911	0.477936	0.281398	0.999949	NO
4930404H24Rik	0.507812	0.281516	0.999949	NO
Acsbg3	-0.379235	0.281875	0.999949	NO
Tubb4a	-0.345509	0.282078	0.999949	NO
4931403G20Rik	0.472553	0.282257	0.999949	NO
Erdr1	-0.481161	0.282368	0.999949	NO
Capn3	-0.407067	0.282383	0.999949	NO
Gm11944	0.33443	0.282408	0.999949	NO
Gm36199	0.808404	0.282632	0.999949	NO
Gm41042	0.723857	0.282711	0.999949	NO
LOC115486436	0.340765	0.28278	0.999949	NO
Ddx4	0.480956	0.282781	0.999949	NO
Gm52047	0.447848	0.282905	0.999949	NO
Syce2	-0.346408	0.282921	0.999949	NO
Mir1198	0.550082	0.28293	0.999949	NO
Gm30699	0.693118	0.283016	0.999949	NO
Gm38952	0.412513	0.283376	0.999949	NO
Gm17330	-0.417801	0.283595	0.999949	NO
Trpa1	-0.569106	0.283791	0.999949	NO
Sh3rf1	-0.237878	0.283845	0.999949	NO
Slc4a4	-0.280778	0.283866	0.999949	NO
Gm20751	0.457818	0.284025	0.999949	NO
Gm39648	0.347353	0.284278	0.999949	NO
2610507I01Rik	-0.26474	0.284349	0.999949	NO
BC049352	0.418197	0.284683	0.999949	NO
Gm46058	0.417861	0.284931	0.999949	NO
Gm32507	0.549506	0.285296	0.999949	NO
Gm34121	0.596444	0.285305	0.999949	NO
Gm17769	0.36875	0.28535	0.999949	NO
4833420G17Rik	0.478357	0.285468	0.999949	NO
Gm40550	0.767418	0.285511	0.999949	NO
Syne2	-0.276255	0.285798	0.999949	NO
Psd4	-0.44956	0.285817	0.999949	NO
Hopx	-0.287814	0.28587	0.999949	NO
LOC102643083	0.569003	0.286021	0.999949	NO
Olfml3	-0.46624	0.286028	0.999949	NO
Gm13498	0.346922	0.286259	0.999949	NO
Gm34945	0.470843	0.286341	0.999949	NO
Cep295nl	-0.44707	0.286398	0.999949	NO
Gm52306	0.539133	0.286404	0.999949	NO
Lpar4	-0.33555	0.286534	0.999949	NO
Gm35113	0.660862	0.286701	0.999949	NO
Gm33869	-0.350121	0.286796	0.999949	NO
Hddc3	0.340126	0.286838	0.999949	NO
Gm13306	0.380736	0.287031	0.999949	NO
Dsg1b	-0.460412	0.287168	0.999949	NO
Cyp4f15	0.499716	0.287187	0.999949	NO
Lipg	0.581673	0.287207	0.999949	NO
Gm35314	0.618505	0.287248	0.999949	NO
Gm27230	0.789864	0.2873	0.999949	NO
LOC118568450	-0.433079	0.287571	0.999949	NO
4933407L21Rik	-0.434841	0.287599	0.999949	NO
Col28a1	0.469466	0.28767	0.999949	NO
Gm11677	0.48211	0.287722	0.999949	NO
Ms4a4a	-0.443875	0.28774	0.999949	NO
Cxcl5	0.591276	0.287759	0.999949	NO
D430001F17Rik	0.516683	0.287837	0.999949	NO
Gm45998	0.383764	0.287942	0.999949	NO
Chrm4	0.355339	0.288099	0.999949	NO
Melk	-0.414303	0.288117	0.999949	NO
Lfng	-0.232604	0.28821	0.999949	NO
4930522P08Rik	-0.363923	0.288285	0.999949	NO
Gm38661	0.584217	0.288348	0.999949	NO
Irs1	-0.216768	0.288448	0.999949	NO
Cyba	-0.363139	0.288564	0.999949	NO
Gm38785	0.3939	0.288628	0.999949	NO
LOC118567463	0.4247	0.288687	0.999949	NO
Asgr1	0.523468	0.288774	0.999949	NO
Mgp	0.584573	0.288791	0.999949	NO
LOC118568769	0.868103	0.288804	0.999949	NO
Emilin1	0.524033	0.288837	0.999949	NO
n-TLcaa1	0.933719	0.288881	0.999949	NO
Masp2	0.372205	0.288968	0.999949	NO
Gm38739	0.414273	0.289035	0.999949	NO
AA543186	0.478761	0.289064	0.999949	NO
4921509C19Rik	0.912617	0.289227	0.999949	NO
LOC118567609	0.321146	0.289238	0.999949	NO
Gm38944	0.372341	0.289241	0.999949	NO
Chodl	-0.451443	0.289268	0.999949	NO
A830021F12Rik	-0.408111	0.289402	0.999949	NO
H2ac23	-0.391652	0.289571	0.999949	NO
Slco2b1	-0.46533	0.289643	0.999949	NO
Abcb11	0.763392	0.289733	0.999949	NO
Rasa4	-0.3788	0.290006	0.999949	NO
Galnt12	-0.339669	0.290035	0.999949	NO
Unc13b	0.220644	0.290257	0.999949	NO
Dnah12	0.45831	0.290677	0.999949	NO
Gucy2e	0.425299	0.290808	0.999949	NO
Xlr	-0.525892	0.290992	0.999949	NO
Pik3r3	-0.216173	0.291067	0.999949	NO
Teddm2	0.379596	0.291098	0.999949	NO
Klk1b22	-0.932107	0.291158	0.999949	NO
Gm35074	0.370122	0.291421	0.999949	NO
Gm36587	0.448505	0.291459	0.999949	NO
Wdr95	0.45414	0.2917	0.999949	NO
Gm52628	0.477584	0.291724	0.999949	NO
Zwilch	-0.345679	0.291821	0.999949	NO
Rrm2	-0.4017	0.291945	0.999949	NO
LOC118568762	0.52984	0.2921	0.999949	NO
D430020J02Rik	-0.387775	0.292573	0.999949	NO
Cyp2c23	0.369962	0.292579	0.999949	NO
Angptl4	0.617766	0.29265	0.999949	NO
Tmeff2	-0.218526	0.292686	0.999949	NO
Gpsm2	-0.249269	0.292765	0.999949	NO
Iqgap3	-0.464216	0.292918	0.999949	NO
LOC118567442	0.459895	0.29312	0.999949	NO
Itga6	-0.224658	0.293285	0.999949	NO
LOC118568194	0.521696	0.293342	0.999949	NO
Amdhd2	-0.273838	0.293438	0.999949	NO
Nsun7	0.315306	0.293524	0.999949	NO
Cphx1	0.795365	0.293559	0.999949	NO
Vdr	0.332402	0.293626	0.999949	NO
Mfsd2a	-0.245228	0.293691	0.999949	NO
Gm21103	0.74206	0.293692	0.999949	NO
LOC118568617	0.438211	0.293708	0.999949	NO
Ier5	0.21676	0.29374	0.999949	NO
Tmco4	0.346512	0.293884	0.999949	NO
Medag	0.446115	0.294014	0.999949	NO
Gm33281	0.727127	0.294031	0.999949	NO
Mfap2	-0.370485	0.294837	0.999949	NO
Spta1	-0.391777	0.294969	0.999949	NO
Atat1	-0.214462	0.295026	0.999949	NO
Gm39383	0.597835	0.295039	0.999949	NO
Chrna1	0.5697	0.295256	0.999949	NO
Gm38485	0.423517	0.295361	0.999949	NO
LOC118567372	0.462964	0.295469	0.999949	NO
Sspo	0.503378	0.29554	0.999949	NO
Muc6	0.33045	0.295613	0.999949	NO
Gm11009	0.386249	0.295674	0.999949	NO
Gm31262	0.364043	0.29569	0.999949	NO
Gm26666	0.399189	0.295763	0.999949	NO
Sgcd	-0.325917	0.295819	0.999949	NO
LOC118567640	0.43128	0.295841	0.999949	NO
Trp53tg5	0.325914	0.295896	0.999949	NO
Snx30	-0.239492	0.295942	0.999949	NO
Notch3	-0.255179	0.296228	0.999949	NO
Hhla1	0.936521	0.296256	0.999949	NO
[truncated: 17,813 more rows]

## Sheet: Tau  AR vs Control
Gene	logFC	PValue	FDR	diffexpressed
Nptx2	-3.93098	4.90E-19	9.94E-15	DOWN
Ptgs2	-3.0751	5.05E-14	5.13E-10	DOWN
Kcnv1	-3.65157	3.30E-11	2.23E-07	DOWN
Npas4	-3.29087	1.16E-10	5.89E-07	DOWN
Myo1h	3.2427	4.70E-10	1.91E-06	UP
Chrnb3	-5.51708	7.76E-10	2.62E-06	DOWN
Nhlh1	4.19188	7.37E-09	2.14E-05	UP
1600029O15Rik	2.88797	9.94E-09	2.52E-05	UP
Pnoc	-2.90889	1.33E-08	2.82E-05	DOWN
Sost	-3.42374	1.39E-08	2.82E-05	DOWN
Gm40594	-4.79779	2.16E-08	3.99E-05	DOWN
Egr1	-1.99071	2.45E-08	4.14E-05	DOWN
Nr4a1	-2.832	2.76E-08	4.31E-05	DOWN
Nrn1	-2.69573	3.31E-08	4.80E-05	DOWN
Arc	-2.33429	4.42E-08	5.98E-05	DOWN
Serpina9	2.91377	8.52E-08	0.000103371	UP
Pcsk1	-3.24636	8.66E-08	0.000103371	DOWN
Lsm11	-2.44814	1.01E-07	0.000113623	DOWN
Tmem114	2.97043	1.19E-07	0.000127494	UP
Adcyap1	-4.62364	1.54E-07	0.00015584	DOWN
Colq	-3.30295	1.71E-07	0.000165704	DOWN
Ptgs2os	-2.88288	2.07E-07	0.000191253	DOWN
Coch	-2.70692	2.51E-07	0.00022103	DOWN
Lyve1	-4.2875	2.63E-07	0.000222765	DOWN
Egr4	-3.03192	2.83E-07	0.000229913	DOWN
Cidea	2.16798	3.03E-07	0.000236502	UP
Hrk	2.11641	3.44E-07	0.000251697	UP
Islr2	2.14213	3.47E-07	0.000251697	UP
Gm26644	2.76746	3.70E-07	0.00025865	UP
AU023762	-3.17837	5.06E-07	0.000342288	DOWN
Ccn2	-1.93606	7.39E-07	0.00048393	DOWN
Gm34567	3.38594	8.29E-07	0.00052553	UP
Fndc9	-2.59867	1.09E-06	0.000667347	DOWN
Spred3	-1.55004	1.68E-06	0.00100392	DOWN
4930429B21Rik	-2.20526	1.80E-06	0.00104535	DOWN
Snai3	-2.95469	2.51E-06	0.00141631	DOWN
Igfn1	-2.6445	2.99E-06	0.0016401	DOWN
Nlrp10	-2.70401	3.34E-06	0.00178467	DOWN
Vip	-2.20145	3.51E-06	0.00178702	DOWN
LOC118567915	-2.86871	3.52E-06	0.00178702	DOWN
Serpind1	2.92006	3.62E-06	0.00179241	UP
Trpc3	-2.80665	4.08E-06	0.0019703	DOWN
Rhbdl3	-1.34001	4.29E-06	0.00202258	DOWN
Esr2	2.29345	4.70E-06	0.00216607	UP
Rskr	2.75178	5.08E-06	0.00227219	UP
Pth2r	-2.49801	5.15E-06	0.00227219	DOWN
Nos1	2.07301	5.29E-06	0.00228561	UP
Asb11	-3.42113	5.80E-06	0.00245399	DOWN
LOC118568121	-2.40126	6.10E-06	0.0025054	DOWN
Slc4a11	2.18355	6.17E-06	0.0025054	UP
Gucy2g	-2.6454	6.68E-06	0.00257015	DOWN
Crh	-3.09511	6.73E-06	0.00257015	DOWN
Elk1	1.22402	6.81E-06	0.00257015	UP
Kcnh4	-2.22746	6.94E-06	0.00257015	DOWN
Gm17501	-1.96527	6.97E-06	0.00257015	DOWN
Hdac9	-1.84994	7.59E-06	0.00270921	DOWN
Dlx1as	-2.20812	7.61E-06	0.00270921	DOWN
Impg1	-2.41108	1.08E-05	0.00378347	DOWN
Gm39822	-2.94699	1.10E-05	0.00378347	DOWN
Mir670hg	-2.35595	1.17E-05	0.00396324	DOWN
Klhl40	-2.61616	1.30E-05	0.00424778	DOWN
Kcng3	-2.11784	1.30E-05	0.00424778	DOWN
Atp13a4	2.337	1.32E-05	0.00424778	UP
Rasgrp2	-1.27115	1.59E-05	0.00505159	DOWN
Smoc2	2.52875	1.67E-05	0.00522144	UP
Lamb3	-3.05642	1.71E-05	0.00526761	DOWN
Gm42456	-2.42384	2.00E-05	0.00604658	DOWN
Oca2	-2.17178	2.26E-05	0.00675063	DOWN
Ush1c	2.85296	2.43E-05	0.00715029	UP
Dusp6	-1.12909	2.64E-05	0.00759895	DOWN
Grp	-2.6768	2.66E-05	0.00759895	DOWN
Tgm3	-2.17283	2.70E-05	0.00760582	DOWN
Bdnf	-1.95091	2.81E-05	0.00780338	DOWN
Wif1	-2.39832	2.90E-05	0.00796011	DOWN
Egr3	-2.54376	2.99E-05	0.00809318	DOWN
Cdkl4	1.6741	3.10E-05	0.00828063	UP
Omp	2.34983	3.19E-05	0.00841773	UP
Kcnh8	-1.98863	3.26E-05	0.0084911	DOWN
Vgf	-2.76967	3.46E-05	0.00883769	DOWN
Lin7a	-1.11412	3.48E-05	0.00883769	DOWN
Shc3	-1.49162	4.07E-05	0.0101597	DOWN
Tmem200b	-1.87106	4.11E-05	0.0101597	DOWN
Sema3a	-1.58772	4.21E-05	0.0102858	DOWN
Opn3	-1.7982	4.42E-05	0.0106279	DOWN
Trp53i11	1.6156	4.45E-05	0.0106279	UP
Sebox	2.71918	4.73E-05	0.0111537	UP
C730002L08Rik	-2.43607	4.96E-05	0.0115719	DOWN
Htr5b	-1.96191	5.34E-05	0.0123134	DOWN
Gm35948	-2.75569	5.51E-05	0.0125703	DOWN
Has3	-1.95573	5.69E-05	0.0128343	DOWN
Cdhr1	1.67457	5.84E-05	0.0130244	UP
Otop2	2.44164	6.01E-05	0.0132667	UP
Ahnak2	1.08221	6.14E-05	0.0134025	UP
Gm36904	-2.14173	6.22E-05	0.0134241	DOWN
Ovol2	-2.7636	6.36E-05	0.0135774	DOWN
Efcab6	-1.7188	6.50E-05	0.0137348	DOWN
Blnk	1.48487	6.99E-05	0.014622	UP
Smim43	-2.3662	8.84E-05	0.0182971	DOWN
Rgs13	-2.63218	9.63E-05	0.0197362	DOWN
Gm35856	-2.26411	0.000100116	0.0203175	DOWN
Mylk3	-2.50058	0.000104834	0.0210643	DOWN
Kcna4	-1.7514	0.000113633	0.0225364	DOWN
Rps6ka5	1.11433	0.000114582	0.0225364	UP
Hcrtr2	-1.91378	0.000115491	0.0225364	DOWN
Phlda1	-1.12258	0.000127354	0.0246144	DOWN
Proser2	-1.99322	0.000135528	0.0259473	DOWN
Adam19	-1.08935	0.000144759	0.0274555	DOWN
Grem1	-1.94751	0.00015497	0.02912	DOWN
Rgs4	-2.17	0.000169524	0.0315625	DOWN
Pik3ip1	0.964718	0.000171606	0.0316598	UP
Tmem196	-1.86839	0.000175598	0.0321043	DOWN
Kcnf1	-1.40354	0.000178685	0.032377	DOWN
Neurod4	2.06322	0.000189735	0.034075	UP
Gm5820	-1.66129	0.000196193	0.0348211	DOWN
Itprid1	-1.77527	0.000197321	0.0348211	DOWN
Gm46122	-1.92778	0.000199742	0.0349446	DOWN
Gm35037	-1.71368	0.000210291	0.0364757	DOWN
Aqp6	-1.89434	0.000212768	0.0365924	DOWN
Atp2c2	1.94611	0.000219466	0.0374272	UP
Gm42189	-2.45348	0.000222239	0.0374312	DOWN
LOC118568257	-2.62809	0.000223178	0.0374312	DOWN
Gm40056	-2.0796	0.000232207	0.0386263	DOWN
Camk4	-1.98487	0.000240146	0.0396222	DOWN
Nr4a3	-1.86344	0.000242694	0.0397197	DOWN
Gm15663	-1.20992	0.000256809	0.0407081	DOWN
Derl3	1.76931	0.000256977	0.0407081	UP
Hrob	1.46227	0.000257861	0.0407081	UP
Icosl	1.71124	0.000258629	0.0407081	UP
Barx2	-2.27166	0.000258764	0.0407081	DOWN
LOC118567373	-2.09164	0.000274498	0.0428513	DOWN
Rasl10a	1.93278	0.000284889	0.0441339	UP
Rgs2	-1.45721	0.000296524	0.0455883	DOWN
Ptprh	1.70231	0.000299336	0.0456747	UP
Serpinb8	-1.78354	0.000302047	0.0457443	DOWN
Cadps2	-1.43061	0.000331168	0.0495316	DOWN
Apold1	-1.32775	0.000331936	0.0495316	DOWN
Dlx6os1	-1.65026	0.00033533	0.049673	DOWN
Stard8	-0.840426	0.000339407	0.0499125	DOWN
Gm35261	-2.01667	0.000366916	0.0535698	NO
Zfhx2os	1.69327	0.000381439	0.0552924	NO
Gm13630	-2.23891	0.000392884	0.0561812	NO
Ankdd1a	1.58612	0.000394045	0.0561812	NO
Sox11	0.901249	0.000395877	0.0561812	NO
Cdh6	-0.959982	0.000406471	0.0570403	NO
Gm10684	2.27082	0.000407551	0.0570403	NO
Tmsb10	1.02966	0.000444326	0.0617614	NO
4933432I09Rik	-2.10286	0.000451802	0.0623733	NO
Gng4	-1.47892	0.00046154	0.0632871	NO
Smyd3	0.867876	0.000495079	0.0674304	NO
Zpld1	1.77984	0.000518441	0.0701416	NO
Acer2	1.46256	0.000527079	0.0708381	NO
Pappa2	-1.45638	0.000531942	0.0710212	NO
Jdp2	-0.931786	0.000558184	0.0740378	NO
Slc16a11	1.59571	0.000588891	0.0776036	NO
Scube1	-1.75076	0.00059598	0.078031	NO
Gm32575	-1.45707	0.000605971	0.0788307	NO
Gm38808	-1.95183	0.000629155	0.0813252	NO
Spag5	1.2416	0.000638831	0.0820533	NO
Gdf10	-1.56025	0.000648018	0.0827099	NO
Gm34871	-1.48148	0.00066235	0.0840108	NO
Car4	-2.25986	0.000683473	0.0861515	NO
Tef	1.19168	0.000710864	0.0890511	NO
Plppr5	-1.1893	0.000736831	0.0917377	NO
Nhs	-0.897213	0.000747201	0.0919672	NO
Aifm3	1.4961	0.000747738	0.0919672	NO
Gm3693	-2.07165	0.000755715	0.0923884	NO
Inhba	-1.047	0.00076772	0.0930778	NO
Alkal2	-2.4594	0.000770527	0.0930778	NO
Gm31740	-1.47903	0.000791578	0.0942498	NO
Ptchd4	-0.897417	0.000793259	0.0942498	NO
Adcy8	-1.27764	0.000794213	0.0942498	NO
Gm38864	-1.60811	0.000798806	0.0942498	NO
LOC118567674	-1.5164	0.00080519	0.0944539	NO
Fam163a	-1.66608	0.00081265	0.0946382	NO
Gm11525	1.46039	0.000816087	0.0946382	NO
Adra1d	-1.48747	0.000832615	0.0960062	NO
Rgs8	-1.30479	0.000847748	0.0971989	NO
Clnk	-1.73281	0.000863696	0.0984711	NO
Mlip	-1.73998	0.000872398	0.0984901	NO
Nfatc2	-1.67322	0.000873819	0.0984901	NO
Cabp7	1.41024	0.000878422	0.0984901	NO
Palmd	-1.59554	0.000899526	0.100239	NO
Hivep1	-0.905804	0.000903902	0.100239	NO
Vxn	-1.08343	0.000924368	0.101874	NO
Tcap	-2.28215	0.00092868	0.101874	NO
S100a10	-1.19876	0.000952238	0.103896	NO
Hs3st5	-1.46376	0.000964	0.104367	NO
Tmem44	-0.967227	0.000967142	0.104367	NO
Gm19582	-1.79673	0.000975327	0.104367	NO
Glp2r	1.72253	0.000981081	0.104367	NO
Gm31419	-1.92125	0.000982263	0.104367	NO
Chac1	-0.922852	0.0010013	0.105836	NO
Sema5a	-1.13967	0.0010337	0.108694	NO
Gpr68	1.7333	0.00105161	0.109224	NO
Phex	-1.5266	0.00105325	0.109224	NO
Gm35925	-1.83127	0.00105742	0.109224	NO
Trabd2b	-1.14083	0.00106027	0.109224	NO
Pdp1	-1.02446	0.00107298	0.10923	NO
Nhlh2	1.76782	0.00107298	0.10923	NO
1700120C14Rik	-1.60781	0.00107648	0.10923	NO
Sec14l3	1.86661	0.00112378	0.113463	NO
Tsks	1.48966	0.00121186	0.121547	NO
C1ql3	-0.859375	0.00121583	0.121547	NO
Fras1	-1.41692	0.0012277	0.122133	NO
Bmp3	-1.09437	0.00124217	0.122969	NO
Nmbr	-1.76992	0.00125788	0.123919	NO
Camk1g	-1.89619	0.00129858	0.127311	NO
Smim38	1.57118	0.00138278	0.134317	NO
Gm38629	1.28793	0.00138328	0.134317	NO
Srl	-0.995751	0.00144403	0.139177	NO
Slamf1	-1.74491	0.00144705	0.139177	NO
Pdk2	0.834644	0.00148956	0.14259	NO
Jsrp1	-1.44685	0.00152232	0.144742	NO
1110002E22Rik	-1.74307	0.0015263	0.144742	NO
Nanos1	-1.23889	0.00155014	0.146319	NO
Grm1	1.36105	0.00158147	0.148585	NO
Lmo4	-0.708537	0.00159062	0.148756	NO
Mas1	-2.06953	0.00159887	0.148842	NO
Opn1mw	1.83841	0.00161598	0.149748	NO
Kcnk2	-0.782594	0.00162903	0.150271	NO
Neurog2	-1.94274	0.00168039	0.154307	NO
1500035N22Rik	-1.8981	0.00174595	0.15827	NO
Samd14	0.832176	0.00174645	0.15827	NO
Ccdc74a	0.863945	0.00174793	0.15827	NO
Fign	-1.13195	0.00175474	0.15827	NO
Lemd1	-1.29705	0.0018244	0.163825	NO
Aspdh	1.37282	0.00183742	0.164267	NO
Gm42154	-1.80379	0.00185703	0.165292	NO
Hectd2	-1.25763	0.00189763	0.167149	NO
Camkk1	1.39622	0.00190256	0.167149	NO
Spry4	-0.857901	0.0019026	0.167149	NO
Olfm4	1.62332	0.00193176	0.168979	NO
Krt12	-1.9519	0.00208288	0.181416	NO
Trib2	-0.795221	0.00212451	0.184252	NO
Hspb7	-2.00862	0.00219397	0.189465	NO
Neurod2	1.55666	0.0022124	0.190248	NO
Lamp5	-1.96574	0.00225645	0.193217	NO
Erich5	1.44997	0.00236416	0.20159	NO
Ngfr	-1.46588	0.00240859	0.204414	NO
Abi3bp	1.37586	0.00242426	0.204414	NO
Gm35161	-1.5938	0.00243681	0.204414	NO
A930033H14Rik	-1.16464	0.00243758	0.204414	NO
Bid	0.735677	0.00248307	0.207372	NO
Aloxe3	1.3617	0.00249951	0.20789	NO
Scgn	-1.54253	0.00251131	0.208019	NO
Wdr91	0.687702	0.00259525	0.214098	NO
Alk	-1.19457	0.00265448	0.218097	NO
Gm3230	-1.37321	0.0026841	0.218628	NO
Ebf2	-1.33441	0.00268797	0.218628	NO
Btbd3	-1.16734	0.00269573	0.218628	NO
Tac4	-1.61726	0.00270403	0.218628	NO
Filip1l	-1.04431	0.00271818	0.2189	NO
Tbata	1.58437	0.00275476	0.220969	NO
Nnat	0.919557	0.00279828	0.222742	NO
Matn2	1.11253	0.00281185	0.222742	NO
Ccdc27	1.26762	0.00281999	0.222742	NO
Tmem158	-1.09286	0.00282076	0.222742	NO
Aldh1a3	-1.73256	0.00285162	0.223542	NO
A730009L09Rik	-1.73398	0.00285294	0.223542	NO
Gm30177	-1.56522	0.00289678	0.226105	NO
Ankrd34c	-1.96342	0.00290958	0.226234	NO
Sorbs2	-0.819811	0.00294692	0.228262	NO
Ap1g2	0.972194	0.00301866	0.232245	NO
Kcns1	-1.02219	0.00303419	0.232245	NO
Wnt10b	1.28134	0.00303516	0.232245	NO
Gm14285	-1.69488	0.00305282	0.232245	NO
Elmo1	-1.26382	0.00305555	0.232245	NO
Pgam2	1.49875	0.00306805	0.232324	NO
Gm37679	-1.54037	0.00308614	0.232826	NO
1700086L19Rik	-1.45522	0.00309956	0.232972	NO
Nptx1	1.50572	0.00316883	0.2373	NO
Camkk2	-1.05936	0.00318752	0.237822	NO
Gask1b	-1.21346	0.00322968	0.240085	NO
Ctxn2	1.49137	0.00326404	0.241754	NO
Mroh1	0.748752	0.00331827	0.244876	NO
Slc35f2	1.16408	0.00335437	0.246644	NO
Cbln4	-1.62262	0.00338457	0.247965	NO
Slc25a34	1.18965	0.00345946	0.25254	NO
Tbx2	-1.34396	0.00349704	0.254155	NO
Per2	-0.693899	0.00350662	0.254155	NO
A330074K22Rik	0.981557	0.00361265	0.260345	NO
Hivep2	-1.13106	0.00363426	0.260345	NO
Lonrf3	0.793473	0.00364198	0.260345	NO
Flrt2	-0.811023	0.00364864	0.260345	NO
Hs3st1	-1.02669	0.00365617	0.260345	NO
Rara	-0.777508	0.00375668	0.266567	NO
Gm31075	-1.30397	0.00379019	0.268007	NO
Pamr1	-0.963538	0.00381114	0.268553	NO
Tmem200a	-0.898932	0.00383426	0.269069	NO
Apoh	-1.12107	0.00385271	0.269069	NO
Tgfb1i1	-0.904483	0.00385857	0.269069	NO
Dusp4	-1.01633	0.00387149	0.269069	NO
Scx	1.20281	0.00391131	0.270908	NO
LOC105246914	-1.65684	0.00395843	0.27262	NO
Gm12536	-1.12644	0.00398405	0.27262	NO
Gm32918	-1.90889	0.00398542	0.27262	NO
Gm30510	-1.26905	0.00398976	0.27262	NO
2610027K06Rik	-1.2719	0.00409573	0.278164	NO
Tafa1	-1.37218	0.0040983	0.278164	NO
LOC118567665	-1.1404	0.00414737	0.279964	NO
Plcxd2	1.23166	0.00416744	0.279964	NO
Susd5	-1.47373	0.00417936	0.279964	NO
Gsdma	1.20099	0.00418001	0.279964	NO
Actg2	-2.98196	0.004272	0.284347	NO
Dusp5	-1.2629	0.00427347	0.284347	NO
R3hdm1	-1.11683	0.00431038	0.285866	NO
Ifrd1	-0.688673	0.00432985	0.286222	NO
Mrgpre	0.743496	0.00436298	0.287475	NO
Rxfp2	-1.20858	0.00437968	0.287641	NO
LOC118567488	-1.14778	0.00441233	0.288851	NO
Usp50	1.73876	0.00444081	0.288966	NO
Clec11a	-1.3493	0.00444256	0.288966	NO
Gm35823	-1.5704	0.00449289	0.291306	NO
Anln	0.963735	0.0045347	0.292179	NO
Pkd1l2	1.1825	0.00453833	0.292179	NO
Gm35002	-1.07524	0.00454956	0.292179	NO
Gm32974	-1.24219	0.00457285	0.292631	NO
Gap43	-0.788281	0.00458565	0.292631	NO
Obscn	1.24325	0.00461071	0.292631	NO
LOC118567624	1.45138	0.00461427	0.292631	NO
Ngef	-1.27027	0.00467559	0.295596	NO
Gm30529	-1.63951	0.00469086	0.295641	NO
Gm41635	-1.39101	0.00472568	0.296913	NO
Ly6h	1.02853	0.00479051	0.300057	NO
Gm30240	1.24394	0.00484136	0.302309	NO
Kcnt2	-1.25384	0.00489452	0.304691	NO
Gm46538	-1.69973	0.0049633	0.308028	NO
Crcp	0.676315	0.0051499	0.318634	NO
Gm32309	1.43592	0.00530602	0.327296	NO
Sphk1	0.705676	0.00537368	0.330465	NO
Smad7	-0.920377	0.00542071	0.331915	NO
Ccn3	-1.13061	0.00542997	0.331915	NO
Adrb1	-0.701941	0.00551604	0.335401	NO
Zfp46	-0.612314	0.00552005	0.335401	NO
Fzd10os	-1.21886	0.00564771	0.342133	NO
Gm46591	-1.065	0.00566531	0.342178	NO
Gm20190	1.53151	0.00570499	0.342544	NO
Gm32793	-1.33602	0.00570513	0.342544	NO
Pde5a	-0.760341	0.00574341	0.342934	NO
Uap1l1	0.976777	0.00574785	0.342934	NO
2610042L04Rik	-1.42363	0.00576231	0.342934	NO
Gm13383	-1.87334	0.0057833	0.343176	NO
Adamts2	1.06331	0.00581366	0.343972	NO
Lipg	-1.63393	0.0058669	0.346113	NO
Dbpht2	-1.29332	0.00588817	0.346361	NO
Fnip2	0.620965	0.00604303	0.35369	NO
LOC102640985	1.31707	0.00606459	0.35369	NO
Gabra4	-1.13319	0.00607707	0.35369	NO
LOC118567429	-1.16413	0.00608247	0.35369	NO
Osbpl3	-0.721139	0.00611852	0.354769	NO
Gm35083	1.24849	0.00614827	0.355479	NO
F730016J06Rik	-2.02164	0.0061906	0.356909	NO
Nhsl2	1.20854	0.00621174	0.357114	NO
Synj2	-0.838152	0.0062318	0.357255	NO
Gm40841	1.16052	0.00627189	0.35854	NO
Adprhl1	1.46931	0.00634891	0.361923	NO
Ildr2	-0.989236	0.00640493	0.364094	NO
Scn10a	-1.50479	0.00643209	0.364617	NO
Penk	-1.23583	0.00645098	0.364669	NO
Syt17	1.12707	0.0065277	0.36789	NO
Gm36118	-1.01415	0.00656179	0.36789	NO
Gpr3	-1.32422	0.00656234	0.36789	NO
Ubash3b	-1.14702	0.0066579	0.372219	NO
Kctd15	-0.677657	0.00675935	0.375354	NO
Armcx6	0.843216	0.00675981	0.375354	NO
Map4k1	0.974141	0.00676947	0.375354	NO
Car7	-1.51628	0.0068112	0.376532	NO
Prok2	-1.36608	0.00682782	0.376532	NO
Slc2a5	1.66164	0.00684945	0.376701	NO
Rab26	0.867062	0.00687452	0.377058	NO
Htr2a	-1.20953	0.00692661	0.378891	NO
Asap2	-0.655318	0.00701397	0.381933	NO
Glt8d2	1.61747	0.00701985	0.381933	NO
Lingo3	-1.11491	0.00710933	0.385767	NO
Gm46533	1.13521	0.00714719	0.386787	NO
Ebp	0.64384	0.00717838	0.387442	NO
Pmepa1	-0.681051	0.00725121	0.389377	NO
Gm20063	-1.31269	0.00726048	0.389377	NO
Gucy2c	1.36261	0.0072718	0.389377	NO
Spata21	-1.25705	0.00746552	0.398698	NO
Gm572	-1.89055	0.00756782	0.4031	NO
Gm30539	-1.36257	0.00764338	0.40606	NO
H2-K2	0.973163	0.00772214	0.409173	NO
Gm33687	-1.37027	0.00779477	0.411946	NO
A930002C04Rik	-1.46544	0.00782817	0.412636	NO
Nrep	-0.730014	0.00786725	0.412895	NO
Kif26b	0.853997	0.00787377	0.412895	NO
Tacr1	1.1625	0.00794551	0.414163	NO
Htr2c	-1.13946	0.00794717	0.414163	NO
Slco1c1	-0.702831	0.00798782	0.414163	NO
Kcnq5	-1.2469	0.00799919	0.414163	NO
Brinp1	-1.26999	0.00800544	0.414163	NO
A730060N03Rik	-1.56382	0.0080204	0.414163	NO
Uckl1os	-0.951733	0.00804484	0.41437	NO
Lbh	-0.765376	0.00806935	0.414581	NO
2900026A02Rik	-0.725548	0.00814523	0.417423	NO
Lyst	0.66031	0.00817352	0.417817	NO
Scn3b	-0.953452	0.00824931	0.419055	NO
Gm32348	-1.27662	0.00825184	0.419055	NO
Npffr2	-1.22945	0.00825968	0.419055	NO
B3galt2	-0.921934	0.00829973	0.420037	NO
Cdh10	-0.599204	0.00835557	0.421811	NO
Slc41a3	0.888419	0.00854077	0.429887	NO
Nkapd1	-0.6921	0.00855791	0.429887	NO
Sgpp2	1.46447	0.00864818	0.431753	NO
Prph	1.68888	0.00866717	0.431753	NO
Wdr95	-1.20834	0.00867445	0.431753	NO
Evc2	0.725009	0.00868016	0.431753	NO
Slc7a1	-0.654089	0.00872773	0.433057	NO
Rasgrf2	1.21044	0.00886081	0.438589	NO
Chrd	1.02536	0.00893877	0.440392	NO
Ush1g	0.932334	0.00894065	0.440392	NO
Chrna3	-1.49369	0.00900526	0.442501	NO
Mapk3	0.664727	0.00907143	0.443677	NO
Prcd	1.33417	0.00909311	0.443677	NO
Yjefn3	-1.03347	0.00909479	0.443677	NO
Sln	1.54361	0.00915023	0.445311	NO
Spry1	-0.693043	0.00919539	0.446439	NO
Gm41442	-1.14684	0.00940569	0.454107	NO
Mical2	-1.38648	0.00941519	0.454107	NO
Gm36163	-1.2454	0.00942047	0.454107	NO
Zfp804b	-1.4074	0.00950495	0.456773	NO
Rnd1	-0.67053	0.0095323	0.456773	NO
1110032F04Rik	-1.03462	0.00954331	0.456773	NO
Gm35778	-1.20663	0.00960199	0.458501	NO
Ccdc188	-1.38776	0.00968561	0.458914	NO
Gm9936	-1.22554	0.00968834	0.458914	NO
Pkia	0.703102	0.00969998	0.458914	NO
Gm52919	-1.34907	0.0097011	0.458914	NO
Cd276	-0.659903	0.00987044	0.465444	NO
Chml	-0.735882	0.009885	0.465444	NO
Krt77	1.24923	0.00991874	0.46574	NO
Thrb	-0.807631	0.0099372	0.46574	NO
Fat3	-0.898098	0.0100147	0.467374	NO
Ctnna3	-1.11265	0.0100181	0.467374	NO
Krt20	-1.86714	0.0101356	0.470982	NO
Efna1	1.07444	0.0101927	0.470982	NO
Fgf16	-1.39894	0.0102025	0.470982	NO
Hapln1	-1.32831	0.0102096	0.470982	NO
Mctp1	-0.704365	0.0102374	0.470982	NO
Plekhs1	-1.15656	0.0102453	0.470982	NO
Cwh43	-1.05486	0.0102591	0.470982	NO
Chsy3	-0.97325	0.0102811	0.470982	NO
Pde4c	-1.055	0.0103435	0.472772	NO
Gm12930	-1.29338	0.0104262	0.47481	NO
Pak6	-0.96626	0.0104349	0.47481	NO
Dusp1	-0.950542	0.0105494	0.478174	NO
Rprm	-0.648811	0.0105559	0.478174	NO
C2cd4c	1.31497	0.0106466	0.481209	NO
Tec	-0.983847	0.010759	0.485208	NO
Lrrc57	0.65981	0.0108507	0.488258	NO
Tyro3	-0.79696	0.0108826	0.488611	NO
Plcl1	-0.650229	0.0109715	0.491513	NO
Itga11	0.939575	0.0110199	0.492596	NO
Gm10432	1.18832	0.0110831	0.493588	NO
Ndst4	-1.08459	0.0110981	0.493588	NO
Ptx4	-2.02371	0.0111345	0.493588	NO
Pip5kl1	1.45411	0.0111394	0.493588	NO
Pdrg1	0.610636	0.0112877	0.499068	NO
Gm34061	0.975842	0.0114719	0.504893	NO
Gm35657	1.48514	0.0114733	0.504893	NO
Gm41108	-0.993768	0.01151	0.504893	NO
Car10	-1.50054	0.0115189	0.504893	NO
Gal	1.55879	0.011624	0.508402	NO
Etv1	-0.700524	0.0117126	0.511173	NO
LOC118567557	-0.89044	0.0117479	0.511616	NO
Twist2	-1.56515	0.011924	0.518169	NO
Slc44a5	0.99939	0.0120265	0.520553	NO
Atp8b3	0.942756	0.0120325	0.520553	NO
Nwd2	-1.38112	0.0120558	0.520553	NO
Gabra5	-1.09565	0.0120919	0.521006	NO
Gm30827	-0.906296	0.0121378	0.521683	NO
Bcl2l11	0.651103	0.0121591	0.521683	NO
Gm41305	-0.94838	0.0122352	0.522276	NO
Frmd3	-0.902795	0.0122481	0.522276	NO
Cd68	0.723879	0.0122501	0.522276	NO
Telo2	0.599471	0.0124379	0.527127	NO
Pld5	-1.00267	0.012464	0.527127	NO
Unc5d	-1.12059	0.012468	0.527127	NO
Ccl28	-1.27996	0.0125647	0.527127	NO
Kcng4	0.780979	0.0125746	0.527127	NO
Pdgfa	-0.623308	0.0125794	0.527127	NO
Gm30120	1.07715	0.0126101	0.527127	NO
Cap2	-0.862079	0.0126251	0.527127	NO
Syt9	-0.939916	0.01263	0.527127	NO
B3galt5	0.619703	0.0126342	0.527127	NO
Spata13	0.78186	0.0126496	0.527127	NO
Tll1	-1.21778	0.0126841	0.527484	NO
Slc9a9	-0.613734	0.0127705	0.527797	NO
Neu2	-1.13651	0.0127766	0.527797	NO
Lurap1l	-0.931	0.0127806	0.527797	NO
Fosl2	-0.753172	0.0127957	0.527797	NO
Pcdh20	-0.948877	0.0129135	0.531576	NO
Zbtb16	-0.689026	0.0129619	0.532487	NO
Plagl1	-0.573899	0.0130963	0.536922	NO
Trpv6	-1.26343	0.0132198	0.540894	NO
Kndc1	0.779466	0.0132609	0.541482	NO
Igsf8	0.646709	0.0133254	0.542886	NO
Cdk20	0.687505	0.0133488	0.542886	NO
Gjb6	0.926012	0.0134424	0.545602	NO
Cd34	-1.11172	0.0135718	0.548955	NO
Cx3cr1	-0.954035	0.0135792	0.548955	NO
Cygb	1.26669	0.0136556	0.550949	NO
Cckbr	-1.44778	0.0137383	0.552438	NO
Gm11971	-0.949884	0.013747	0.552438	NO
Mreg	0.853562	0.0138001	0.553475	NO
Nol4	-1.06815	0.0138658	0.555015	NO
Ap5z1	0.543824	0.0139372	0.556773	NO
LOC118568718	-0.946704	0.0139873	0.556777	NO
Gm3248	-1.27667	0.0139921	0.556777	NO
Isyna1	0.898637	0.0140601	0.557661	NO
Frzb	-0.882826	0.0140693	0.557661	NO
Gm35117	0.911992	0.0141293	0.558949	NO
Gm52120	-0.998029	0.014201	0.560691	NO
Pwwp2b	0.753531	0.014355	0.565669	NO
R3hdm2	-0.706521	0.0144621	0.568787	NO
Slc35d3	-0.847127	0.0146531	0.575182	NO
Gcnt4	-0.890256	0.014683	0.575245	NO
Cntn2	0.91799	0.0147123	0.575282	NO
Kcnj2	-1.00648	0.0148399	0.579155	NO
5330416C01Rik	-1.23757	0.0149265	0.581028	NO
Gm30181	-1.11478	0.0149451	0.581028	NO
Gpr161	0.683171	0.015057	0.582586	NO
Cbfa2t3	1.09763	0.0150592	0.582586	NO
Tnip2	0.684237	0.0150713	0.582586	NO
Ptgds	1.04725	0.0151068	0.582845	NO
Cd163	-1.41901	0.0152807	0.588438	NO
Npy2r	1.07388	0.0153242	0.588994	NO
Bend5	-1.15629	0.0153591	0.589219	NO
AA388235	0.85857	0.0154277	0.590734	NO
Cln6	0.632081	0.0156627	0.598603	NO
Susd2	1.37546	0.015756	0.601039	NO
Renbp	0.995231	0.0158128	0.602074	NO
Ccdc126	0.69032	0.0160313	0.608079	NO
Lrrc6	-0.796677	0.0160351	0.608079	NO
Tspan17	0.566226	0.0160604	0.608079	NO
Wnt9a	-0.9669	0.0161759	0.609889	NO
D830030K20Rik	-0.947045	0.0162213	0.609889	NO
Plxdc1	1.16996	0.016225	0.609889	NO
C030004G16Rik	-1.02221	0.0162336	0.609889	NO
Prkar2b	-0.887162	0.0162851	0.609889	NO
Crabp2	1.1167	0.0163962	0.609889	NO
Rasgrp4	-0.824499	0.0164209	0.609889	NO
Gm31087	-1.16972	0.0164234	0.609889	NO
A330102I10Rik	0.897335	0.0164592	0.609889	NO
Gm32224	1.23909	0.0164685	0.609889	NO
Gm52890	-1.05397	0.0164709	0.609889	NO
Slit1	1.00925	0.0164876	0.609889	NO
Gm35235	-1.23836	0.0164989	0.609889	NO
Col10a1	-1.41393	0.0165666	0.611279	NO
Gm41557	-1.11165	0.0166768	0.613081	NO
Cdk18	0.651807	0.0166891	0.613081	NO
ATP8	-0.85397	0.0167061	0.613081	NO
Gdap10	0.785985	0.0167368	0.613098	NO
Snx8	0.633833	0.0170649	0.623719	NO
Anpep	0.819542	0.0170994	0.623719	NO
n-TWcca7	-1.04646	0.0171199	0.623719	NO
Sord	0.579572	0.0171497	0.623719	NO
Nek7	-0.551175	0.0172196	0.625142	NO
Myo1b	-0.807499	0.0172746	0.626017	NO
Gm20324	-1.01956	0.0173925	0.627164	NO
LOC118567719	-0.895743	0.0174478	0.627164	NO
Plppr4	-0.931486	0.0174687	0.627164	NO
Gm31443	-1.17491	0.0174738	0.627164	NO
Map3k5	-0.6719	0.0175232	0.627164	NO
Dnajb2	0.564267	0.0175261	0.627164	NO
Fndc4	-0.627552	0.0175277	0.627164	NO
Gpr137b	0.54773	0.0175933	0.627164	NO
Trhde	-1.13991	0.0175962	0.627164	NO
Astn2	-0.590179	0.0176152	0.627164	NO
Wfs1	0.634701	0.0176553	0.62749	NO
Gm29808	-1.22428	0.0177759	0.630671	NO
Epb41l4b	0.595953	0.0178207	0.631159	NO
Sgtb	-1.05793	0.018117	0.640533	NO
9630002D21Rik	-1.41641	0.0181526	0.640675	NO
Frat1	0.830206	0.018261	0.642373	NO
Itpka	-1.36522	0.018264	0.642373	NO
Kcnh5	-0.968186	0.018343	0.644038	NO
Dusp7	-0.840102	0.0184291	0.64594	NO
LOC115486929	-1.29951	0.0185323	0.648438	NO
Dlk2	-1.09198	0.0185672	0.648543	NO
Sema3c	-0.548549	0.018681	0.651394	NO
Rad51ap2	-1.27504	0.0188291	0.655432	NO
Gm52002	-1.08216	0.0189807	0.65958	NO
Gm32510	-0.798921	0.0190783	0.661838	NO
Gm46830	-0.819154	0.0191173	0.662059	NO
Ptges3l	-0.988894	0.0192097	0.66313	NO
Gm32269	-1.31379	0.0192136	0.66313	NO
Khdc3	1.01613	0.0194125	0.66826	NO
D430020J02Rik	0.853489	0.0194281	0.66826	NO
Cish	0.838972	0.0197587	0.678483	NO
Rasgef1b	-0.589778	0.0198464	0.680342	NO
Adcy2	-0.845902	0.019902	0.681099	NO
Klk8	-0.954803	0.0200866	0.686257	NO
Plin4	1.31657	0.020137	0.686824	NO
Trim9	-0.823825	0.0204391	0.695555	NO
Per3	0.646214	0.0204615	0.695555	NO
Tmeff2	-0.57382	0.0205359	0.696915	NO
Nxph4	0.970008	0.0205945	0.697736	NO
Gm52669	-0.852636	0.0206544	0.698601	NO
Gm34110	-1.16931	0.0207006	0.699	NO
Hcrtr1	-1.53738	0.0208741	0.702952	NO
Ccdc71l	0.558302	0.0209227	0.702952	NO
Lgals3	0.900609	0.0209277	0.702952	NO
Prkag2	0.587866	0.0209562	0.702952	NO
Gpr137b-ps	0.533974	0.0210598	0.705258	NO
Hhip	-0.804005	0.0211517	0.707169	NO
Ppp1r2-ps3	-0.837341	0.021234	0.707403	NO
Gm52877	-1.30247	0.0212528	0.707403	NO
Gm32778	-1.06759	0.0212632	0.707403	NO
Zfp281	-0.506618	0.0213102	0.707806	NO
Cgas	0.771272	0.0213867	0.708445	NO
Cdh4	-0.643748	0.0213993	0.708445	NO
Jaml	1.13995	0.0215306	0.711632	NO
Ssbp2	0.614994	0.0216428	0.714177	NO
Mat2b	-0.653965	0.0216864	0.714454	NO
Arhgap40	0.946987	0.0218623	0.719083	NO
Gm40055	0.973512	0.0219351	0.719597	NO
LOC118567904	-0.903057	0.0219631	0.719597	NO
Tmem245	0.583951	0.0219956	0.719597	NO
Tnnt1	-1.36884	0.0220243	0.719597	NO
Usp35	0.527359	0.0220553	0.719597	NO
Gpnmb	1.03983	0.0220979	0.719831	NO
Gm41721	-1.23268	0.0221646	0.720087	NO
Tnni3k	1.32473	0.0221767	0.720087	NO
H2bc1	-1.20006	0.0222125	0.720097	NO
Hbq1b	1.2581	0.0223401	0.721408	NO
Ntf3	1.11636	0.0223496	0.721408	NO
Ddc	1.03865	0.0223791	0.721408	NO
Nova1	-0.583151	0.0223951	0.721408	NO
Agfg2	0.52381	0.0225502	0.725253	NO
Sorbs2os	-0.907282	0.0226223	0.72642	NO
Ramp3	-1.68513	0.0226899	0.727439	NO
Cdh11	-0.50625	0.0228449	0.730877	NO
1700049J03Rik	-0.983447	0.0228692	0.730877	NO
Gm39941	-1.18405	0.022997	0.733711	NO
Mir692-3	0.782315	0.0230301	0.733711	NO
Gm38900	-1.42735	0.0230804	0.734158	NO
Arhgef37	-0.793443	0.0231614	0.735583	NO
Gm52261	-0.788515	0.023222	0.736354	NO
Nmb	0.807864	0.0233752	0.740058	NO
C130071C03Rik	-0.519291	0.0234285	0.740587	NO
Cldn1	-0.888763	0.0234747	0.740785	NO
Gm11655	-0.895765	0.0235077	0.740785	NO
AA467197	0.890949	0.023612	0.742917	NO
Rasal2	-0.599604	0.0237206	0.745036	NO
Lrp8os2	1.10169	0.0237527	0.745036	NO
Gm31550	-1.12653	0.0239164	0.749012	NO
Gm5424	1.01384	0.0239926	0.749404	NO
Shisa2	-0.906597	0.0240028	0.749404	NO
Gssos2	0.863165	0.0240559	0.749677	NO
Dkkl1	-1.39184	0.0240854	0.749677	NO
Ppp1r1c	-1.12249	0.0242262	0.752769	NO
Bach1	0.544922	0.0242589	0.752769	NO
Pdzrn3	-0.930029	0.0245162	0.759589	NO
Cys1	0.88355	0.0246154	0.760178	NO
Tssk6	-0.879506	0.0246284	0.760178	NO
Scg2	-1.01154	0.0246475	0.760178	NO
Gadd45g	0.552011	0.0246988	0.760603	NO
Mgat5b	1.13733	0.0248008	0.761493	NO
Gm36448	-0.899239	0.0248028	0.761493	NO
Mc1r	1.18042	0.0249668	0.765373	NO
Mycn	-1.13195	0.0250161	0.765726	NO
Gp1bb	-0.826788	0.0252272	0.768195	NO
Gm52667	-0.850783	0.0252288	0.768195	NO
Apol7a	1.30606	0.0252315	0.768195	NO
Gm30873	-0.748228	0.0252747	0.768195	NO
Dcdc2a	-0.775721	0.025286	0.768195	NO
4930519F09Rik	-1.13138	0.0253802	0.769903	NO
Btbd11	0.613712	0.0255146	0.772167	NO
Fbxo9	-0.644919	0.0255309	0.772167	NO
Dlx1	-0.818685	0.0255721	0.772243	NO
Gm7361	0.926371	0.0256321	0.772243	NO
Colec11	1.26054	0.0256476	0.772243	NO
Stac2	1.10686	0.0256942	0.772501	NO
Epn3	1.00228	0.0257788	0.773899	NO
Kcnj4	-1.08358	0.0258401	0.774593	NO
Oprl1	1.08632	0.0259958	0.777389	NO
Mgat4b	0.506758	0.02601	0.777389	NO
Smtnl2	0.881498	0.0260614	0.77778	NO
Cpne6	1.1061	0.0261287	0.777951	NO
Atp2a1	0.876262	0.0261438	0.777951	NO
Dock5	-0.71887	0.0262	0.778482	NO
Gdf11	0.507933	0.0262537	0.778938	NO
Htr1f	-0.905531	0.0263731	0.781337	NO
Npas2	-0.866572	0.0264666	0.781345	NO
Crhbp	-1.63102	0.0264968	0.781345	NO
Appl2	0.544033	0.0265388	0.781345	NO
Cck	-1.38058	0.0266998	0.781345	NO
Enpp1	-0.839777	0.026708	0.781345	NO
Gm28707	-1.15064	0.0267096	0.781345	NO
Ostm1	0.492654	0.0267364	0.781345	NO
Gm38494	-1.34888	0.0267407	0.781345	NO
Spred2	-0.548915	0.0267833	0.781345	NO
Vps13a	0.519358	0.0267919	0.781345	NO
Gm30635	-0.892622	0.0267969	0.781345	NO
Fbxo10	0.599794	0.0269651	0.785122	NO
Spin2c	0.793244	0.0270621	0.786194	NO
Capn5	0.526201	0.0271141	0.786194	NO
LOC118568563	-0.86058	0.0271182	0.786194	NO
Optn	0.521926	0.0271866	0.787054	NO
Inpp5f	-0.584275	0.0274786	0.794126	NO
Timm29	0.499498	0.0275568	0.794126	NO
Vldlr	-0.555154	0.0275868	0.794126	NO
Gpr101	-1.34035	0.0275874	0.794126	NO
LOC118567327	-0.820044	0.0276747	0.795511	NO
1700028P14Rik	-0.890058	0.0277766	0.796324	NO
Amdhd2	0.612793	0.0277815	0.796324	NO
Gpr143	1.21804	0.0278631	0.797503	NO
Dnajb5	-0.695418	0.0279012	0.797503	NO
Neu1	0.486064	0.0281035	0.802155	NO
Gm39017	-0.787225	0.0281822	0.803273	NO
Tmem145	0.983213	0.0282537	0.804181	NO
Gm3383	-0.961319	0.0283383	0.804768	NO
Gm34583	-1.11492	0.0283536	0.804768	NO
Lrrc73	-0.757175	0.0284259	0.805691	NO
Jhy	-0.8569	0.0285936	0.809316	NO
Gm11419	-1.16144	0.0287077	0.811412	NO
Plppr3	0.550984	0.0290216	0.819145	NO
Gng8	0.961128	0.02914	0.821344	NO
Noct	-0.51992	0.0292923	0.82449	NO
Gm32718	-0.78046	0.0294188	0.826904	NO
Rps29	-0.817437	0.0295901	0.827569	NO
Parp8	-0.486473	0.0295934	0.827569	NO
Lzts3	0.920575	0.029603	0.827569	NO
Taf9b	-0.491187	0.0296056	0.827569	NO
Aacs	0.51779	0.0298311	0.832725	NO
Trpc5os	-1.45406	0.0299291	0.834315	NO
Jazf1	-0.613477	0.0299762	0.83448	NO
Upf2	0.508841	0.0300994	0.836762	NO
Gm33320	0.861087	0.0301767	0.837764	NO
Gm5454	-0.645986	0.0303023	0.838207	NO
Fam221a	0.725616	0.0303234	0.838207	NO
Bnip5	0.989722	0.030325	0.838207	NO
Pdzd2	-0.642307	0.0304359	0.838207	NO
Tcim	-0.797818	0.0304604	0.838207	NO
Zdhhc8	-0.621167	0.0304639	0.838207	NO
Aldoart2	-0.904334	0.0305138	0.838207	NO
Gm36220	-1.16317	0.0305231	0.838207	NO
Gm40709	-1.17521	0.0306061	0.838731	NO
Cracdl	-1.06088	0.0306248	0.838731	NO
Akap3	-1.28695	0.0307447	0.84088	NO
Adra1b	-0.771191	0.0308448	0.842476	NO
Mpl	-1.00891	0.0309045	0.842476	NO
Bhlhe41	0.53119	0.0309276	0.842476	NO
Lratd1	-0.512119	0.0311169	0.845374	NO
Stac	-0.852448	0.0311372	0.845374	NO
Gm8618	-1.15108	0.031159	0.845374	NO
Stat2	0.509624	0.0312678	0.847194	NO
Csn3	-1.31645	0.0315998	0.854573	NO
Prxl2b	0.541036	0.0316244	0.854573	NO
Fam117a	0.722007	0.0316804	0.854802	NO
Gm39090	0.762145	0.0317171	0.854802	NO
Tm7sf2	0.572828	0.0317642	0.854867	NO
Ecel1	0.850897	0.0318037	0.854867	NO
Chodl	1.12444	0.0318613	0.855016	NO
Gm32458	-1.12683	0.0318935	0.855016	NO
Mmab	0.586398	0.0320024	0.856803	NO
Wdr6	0.567971	0.0320747	0.857607	NO
Myo16	-0.686776	0.0322096	0.860082	NO
LOC118568483	-0.976725	0.0323069	0.860348	NO
Klk7	1.08705	0.0323397	0.860348	NO
Col26a1	-0.738261	0.0323876	0.860348	NO
Edar	-0.745668	0.0323892	0.860348	NO
1700001O22Rik	0.755271	0.0325406	0.863241	NO
Gm28800	-0.950491	0.0326071	0.863876	NO
Samd4	-0.516359	0.032683	0.864759	NO
Itgb7	0.784264	0.0327324	0.864937	NO
Trmt9b	-0.955369	0.0328837	0.867048	NO
Gm25064	-1.01836	0.0328977	0.867048	NO
Slc26a8	-0.856302	0.0332569	0.873261	NO
Cbarp	-0.861723	0.0332835	0.873261	NO
Adgrl2	-0.470768	0.0333315	0.873261	NO
Gm46853	-0.920326	0.0333377	0.873261	NO
Mybpc3	-1.49273	0.0333486	0.873261	NO
Flcn	0.480117	0.0334918	0.875379	NO
Trim71	-0.885889	0.0335158	0.875379	NO
Gnb5	-0.601561	0.0337352	0.879328	NO
LOC118568152	-0.823489	0.0337536	0.879328	NO
Fam81a	-1.00998	0.0339362	0.881989	NO
Dhcr7	0.485462	0.0339427	0.881989	NO
Dclk3	0.855257	0.0340275	0.882105	NO
Gm42020	-1.30539	0.0340341	0.882105	NO
Ctxn3	-1.23183	0.0346765	0.89761	NO
Tnnc1	0.949199	0.0347595	0.89861	NO
Gm19531	-0.852092	0.0349762	0.903063	NO
Gm2897	-0.95021	0.0350624	0.904138	NO
Gm41343	-0.90367	0.0352276	0.907059	NO
Plekhd1	0.771547	0.0352985	0.907059	NO
Gm52407	0.994573	0.0353737	0.907059	NO
AI593442	-1.1426	0.0353823	0.907059	NO
Gm41368	-0.887068	0.0353992	0.907059	NO
Cited4	-0.869673	0.0355019	0.908544	NO
Il1rl2	0.779635	0.0355965	0.909813	NO
H2bc7	-0.776245	0.0356411	0.909813	NO
Adcyap1r1	0.826066	0.0356871	0.909841	NO
Galnt12	0.751207	0.0358171	0.912011	NO
Card14	1.00034	0.0358989	0.912947	NO
Myl1	1.11131	0.0360175	0.914818	NO
Klk11	-0.901475	0.0361284	0.916488	NO
Zscan18	0.698779	0.0363361	0.920319	NO
Fibin	-0.795204	0.0363884	0.920319	NO
Shmt1	0.605333	0.0364278	0.920319	NO
Gm11872	1.12451	0.0364824	0.920319	NO
Chia1	0.795637	0.0365062	0.920319	NO
Hs3st2	-0.917825	0.0366788	0.92246	NO
Cited2	-0.487897	0.036682	0.92246	NO
Dcdc5	0.821142	0.0369335	0.927635	NO
Cox8b	0.998453	0.0370726	0.929977	NO
Gm13387	-0.912766	0.0373096	0.934766	NO
LOC118567569	-1.2317	0.037526	0.93903	NO
Snx7	-0.614225	0.0376824	0.940546	NO
Gm11725	0.726188	0.0377041	0.940546	NO
B230209E15Rik	-1.00483	0.0378057	0.940546	NO
Nrsn2	0.808544	0.0378271	0.940546	NO
Lmln	0.66231	0.037854	0.940546	NO
LOC118568469	-0.870004	0.0378647	0.940546	NO
Terb1	-0.80703	0.0379193	0.940751	NO
Grik4	0.644833	0.0380155	0.941985	NO
Hmga1b	0.657256	0.0381064	0.943087	NO
Gcat	0.728851	0.0381894	0.943991	NO
Scin	0.994151	0.0383826	0.947611	NO
2600014E21Rik	-1.12512	0.0384827	0.947859	NO
Xrra1	0.764095	0.038486	0.947859	NO
Sertm1	-0.985537	0.0385654	0.948333	NO
Il17b	-1.06326	0.0386084	0.948333	NO
Mak	0.703678	0.038691	0.948333	NO
Acat2	0.527331	0.0387239	0.948333	NO
Pou3f1	-0.996384	0.0387453	0.948333	NO
Cacng3	-1.02992	0.0388284	0.948333	NO
Cby1	-0.5289	0.038903	0.948333	NO
Drc1	-0.609403	0.0389209	0.948333	NO
Zfp426	-0.471622	0.0389437	0.948333	NO
Aebp1	1.30836	0.0389726	0.948333	NO
Tbkbp1	0.462948	0.0391972	0.949898	NO
Sv2c	-0.76184	0.0391987	0.949898	NO
P2rx5	0.744627	0.0392695	0.949898	NO
Chrna10	0.877511	0.0392854	0.949898	NO
Atp1a1	-0.720503	0.0393017	0.949898	NO
9830166K06Rik	-1.05578	0.0393177	0.949898	NO
Bcl2	-0.462765	0.0393739	0.950125	NO
Fan1	0.526255	0.0396162	0.954835	NO
Gm33746	-0.936166	0.0396688	0.954968	NO
Gm2427	-0.830164	0.0399873	0.961496	NO
Rtl9	0.738222	0.0401488	0.963869	NO
Ttc39b	-0.565827	0.0402414	0.963869	NO
Gm32836	-1.18193	0.0402491	0.963869	NO
Gm32013	0.888689	0.0403564	0.963869	NO
Spsb4	-0.549511	0.0403656	0.963869	NO
Neurod6	-1.37842	0.040371	0.963869	NO
Plekhh2	-0.512901	0.0404872	0.965508	NO
Krt2	1.06899	0.0406192	0.966813	NO
Gm46623	-0.949999	0.0406596	0.966813	NO
B3gat1	-0.759377	0.0406848	0.966813	NO
Htr7	-1.0575	0.0407987	0.967666	NO
Gm4750	-0.91268	0.0408518	0.967666	NO
Gm35522	-1.1428	0.0408638	0.967666	NO
St6gal2	-0.954756	0.0409368	0.968265	NO
Cbln2	-0.713028	0.0410373	0.968878	NO
Gm29885	-0.908254	0.0410923	0.968878	NO
Ttc39aos1	0.763026	0.0411059	0.968878	NO
Gm51897	-0.861643	0.0413914	0.974475	NO
Ippk	0.544223	0.0414499	0.97472	NO
Lepr	1.0174	0.0415175	0.975181	NO
LOC118568263	-1.07707	0.0417125	0.978628	NO
Dusp2	-1.32514	0.0418187	0.979988	NO
Gm6109	-0.771531	0.0419041	0.980856	NO
Cyp26b1	-0.762121	0.0420217	0.981443	NO
Hes5	-0.880485	0.0420259	0.981443	NO
Kcnn2	-0.606644	0.0422002	0.983633	NO
Inpp5k	0.490093	0.0422201	0.983633	NO
Gm12592	0.823707	0.0422651	0.983633	NO
Gm32994	-0.770506	0.0423259	0.98392	NO
Pnpla7	0.473982	0.0423789	0.984025	NO
Vmn2r84	1.11964	0.0424735	0.984381	NO
Gm20387	-0.813377	0.0424913	0.984381	NO
Abcd2	-0.606171	0.0426173	0.985608	NO
Gm52702	-0.880322	0.0428727	0.985608	NO
Tnfrsf13c	0.914746	0.0429047	0.985608	NO
Ky	-0.620253	0.0429149	0.985608	NO
Gm34595	0.814378	0.0430033	0.985608	NO
Stx1a	-0.989806	0.0430068	0.985608	NO
Ttll11	-0.800491	0.0430664	0.985608	NO
Dgkz	-0.681878	0.0430996	0.985608	NO
Gm6436	-0.762649	0.0431416	0.985608	NO
Tnmd	-1.87968	0.0431487	0.985608	NO
Ksr1	0.45914	0.0433061	0.985608	NO
Mcidas	-0.771244	0.0433519	0.985608	NO
Ttc39c	0.545497	0.0433533	0.985608	NO
1810010H24Rik	-0.625115	0.0433627	0.985608	NO
Rogdi	0.718127	0.0433779	0.985608	NO
Gm52764	-0.748969	0.0433906	0.985608	NO
Prrt2	0.909757	0.0433971	0.985608	NO
Porcn	0.516838	0.0434489	0.985608	NO
Lsm7	-0.675467	0.043467	0.985608	NO
Gm5434	-0.79164	0.0435978	0.98747	NO
Klhl1	1.14713	0.0437038	0.988767	NO
Isoc2a	0.492862	0.0437619	0.988981	NO
Rprml	-0.925005	0.0439252	0.991566	NO
Zdhhc23	-0.568401	0.0440109	0.992396	NO
Baiap2l2	-0.999029	0.0440877	0.993026	NO
A830036E02Rik	-1.96774	0.0441385	0.993067	NO
Inpp5e	0.495386	0.0442057	0.993478	NO
Gm2956	-0.826217	0.0444694	0.998298	NO
Vps39	0.479729	0.0445847	0.99978	NO
Gm30958	-1.54521	0.0447324	0.999991	NO
Gm39642	-1.01612	0.0449185	0.999991	NO
C230034O21Rik	-1.11511	0.0449217	0.999991	NO
Tdrd12	0.701557	0.0450191	0.999991	NO
Gpn3	0.531958	0.0450215	0.999991	NO
Diras2	-1.14668	0.0450348	0.999991	NO
Unc119	0.465682	0.0450752	0.999991	NO
Lpin1	0.472913	0.0452276	0.999991	NO
Nts	-1.37757	0.0452893	0.999991	NO
Kirrel3	-0.756026	0.0453254	0.999991	NO
Gm36556	0.798132	0.0455449	0.999991	NO
Gm13016	-0.921543	0.045631	0.999991	NO
C230014O12Rik	1.0722	0.0459838	0.999991	NO
Ttc39a	0.602911	0.0459942	0.999991	NO
Gm26799	0.733194	0.0460257	0.999991	NO
Nkrf	-0.636689	0.0463931	0.999991	NO
Gm3696	-0.98326	0.0464385	0.999991	NO
C1ql4	1.23599	0.046442	0.999991	NO
Gm42084	-0.978309	0.0464562	0.999991	NO
Ptpn3	-0.752243	0.0464973	0.999991	NO
Lrrc75a	-0.603903	0.046507	0.999991	NO
Ptpn5	-0.840289	0.0465526	0.999991	NO
Sox3	-0.831522	0.0465872	0.999991	NO
D930019O06Rik	-0.924622	0.0466891	0.999991	NO
Cop1	-0.470477	0.0466997	0.999991	NO
Serac1	0.511492	0.0467711	0.999991	NO
Frmpd1	0.512267	0.0468217	0.999991	NO
Arhgap33	-0.763998	0.0469142	0.999991	NO
Tmem268	0.516714	0.0469765	0.999991	NO
Kcnd1	0.541905	0.0471551	0.999991	NO
Bach2	-0.557812	0.0474404	0.999991	NO
Sh3rf2	-0.910459	0.0474407	0.999991	NO
Ptn	-0.723248	0.0474792	0.999991	NO
Necab1	-0.988958	0.0475343	0.999991	NO
Lct	-0.986462	0.0475488	0.999991	NO
Sema3e	-0.697465	0.0476572	0.999991	NO
Gm30694	-0.951714	0.0477909	0.999991	NO
Gm8264	-0.919659	0.047896	0.999991	NO
Gm29695	-0.901861	0.0479396	0.999991	NO
LOC118567332	-0.759918	0.0480588	0.999991	NO
Otud1	-0.475585	0.0481209	0.999991	NO
Stk38l	-0.482927	0.0481308	0.999991	NO
Zfp92	0.768261	0.0485684	0.999991	NO
Lama2	-0.486303	0.0485842	0.999991	NO
Lgi4	0.658079	0.0486299	0.999991	NO
Klhl23	-0.52887	0.0486481	0.999991	NO
Apcdd1	0.761937	0.0486667	0.999991	NO
Ypel4	0.708781	0.0487021	0.999991	NO
Gm19385	1.09478	0.0488013	0.999991	NO
Orai3	0.492661	0.0488485	0.999991	NO
E030013I19Rik	1.24769	0.048898	0.999991	NO
Meiosin	0.910897	0.0490587	0.999991	NO
Pcdh11x	-0.594721	0.0490922	0.999991	NO
Mslnl	0.91907	0.0491746	0.999991	NO
Gpsm1	0.490984	0.0492984	0.999991	NO
Fcrls	-1.02557	0.0493177	0.999991	NO
Gm52110	-0.807009	0.0494067	0.999991	NO
Rab30	0.581806	0.0496204	0.999991	NO
Muc3a	-1.46612	0.0496294	0.999991	NO
Gm38748	-1.14461	0.0496555	0.999991	NO
Gm53058	-0.893328	0.0497368	0.999991	NO
Enpp2	-0.667766	0.0497828	0.999991	NO
Spring1	0.504296	0.0498256	0.999991	NO
Dipk2a	-0.472474	0.0499127	0.999991	NO
Gm32817	-0.880256	0.0499188	0.999991	NO
Tdrd5	0.914598	0.0499504	0.999991	NO
Klhl2	0.673801	0.0501017	0.999991	NO
Crispld1	-1.10858	0.0501378	0.999991	NO
Gm39385	0.91707	0.0502869	0.999991	NO
Kcnh3	-1.11834	0.0503845	0.999991	NO
Gmppa	0.436409	0.0503848	0.999991	NO
Cdk5r2	-1.11224	0.0504141	0.999991	NO
Dusp3	-0.568732	0.0507409	0.999991	NO
Nampt	0.439274	0.0507546	0.999991	NO
Aspg	1.03828	0.0509008	0.999991	NO
Fbxw7	-0.727303	0.0509648	0.999991	NO
Gadl1	-0.872422	0.0510024	0.999991	NO
Dock10	-0.453794	0.0511546	0.999991	NO
Entpd1	-0.644642	0.0512216	0.999991	NO
Gm14246	0.930118	0.0514068	0.999991	NO
Ntsr2	0.456145	0.0514147	0.999991	NO
Slc45a4	0.56038	0.0515076	0.999991	NO
Gm32187	-0.987792	0.0516486	0.999991	NO
Gm8615	0.487151	0.0517401	0.999991	NO
Tsnax	-0.576735	0.0518426	0.999991	NO
5031426D15Rik	-0.700782	0.051871	0.999991	NO
Gm17769	-0.693791	0.0519547	0.999991	NO
Igf2r	0.464194	0.0521803	0.999991	NO
Gm31332	-0.665561	0.0521996	0.999991	NO
Ifi30	0.626308	0.0522966	0.999991	NO
Crocc	0.511782	0.0523715	0.999991	NO
Gm38837	-0.700237	0.0527116	0.999991	NO
Ifi44	-1.64157	0.0527202	0.999991	NO
Ung	0.582827	0.0530346	0.999991	NO
Gm30366	-0.843988	0.0530514	0.999991	NO
Alox5	-0.684055	0.0532381	0.999991	NO
Gm5737	0.951395	0.0534074	0.999991	NO
Plk5	0.8793	0.0535711	0.999991	NO
Gm3373	-0.70692	0.0538639	0.999991	NO
Gm51909	-0.80449	0.0539134	0.999991	NO
D430036J16Rik	-1.01755	0.0542959	0.999991	NO
Gm30794	-1.14427	0.0543421	0.999991	NO
Tmem50b	0.535263	0.0544321	0.999991	NO
Gpr157	0.591205	0.0545374	0.999991	NO
Gm46546	-0.895475	0.0546144	0.999991	NO
Cilp2	-0.867067	0.0548163	0.999991	NO
Mcoln2	0.829886	0.055052	0.999991	NO
Ano2	0.809929	0.0550711	0.999991	NO
Dio3	0.72043	0.0551162	0.999991	NO
Etv4	-0.522724	0.0551757	0.999991	NO
9330179D12Rik	-0.627152	0.0552392	0.999991	NO
Gm33937	-0.751246	0.0553121	0.999991	NO
Cd300a	0.627093	0.0553597	0.999991	NO
Gm12022	-0.939185	0.055381	0.999991	NO
Gm44240	-0.74235	0.055382	0.999991	NO
Gm32970	-1.11978	0.0553918	0.999991	NO
Gm47655	-0.932199	0.0554896	0.999991	NO
Gmps	0.439081	0.0555687	0.999991	NO
Map2k6	0.612556	0.0556158	0.999991	NO
Gm31522	-0.771153	0.0557053	0.999991	NO
Pspn	-0.842367	0.0557409	0.999991	NO
Arhgap24	-0.543284	0.055963	0.999991	NO
Tmco5	-1.1917	0.0559721	0.999991	NO
P4ha1	-0.520361	0.0560868	0.999991	NO
Gm35591	-0.750956	0.0561046	0.999991	NO
Tincr	0.702796	0.0561113	0.999991	NO
Map1lc3b	0.489251	0.0562705	0.999991	NO
Slc9a4	1.02635	0.0563514	0.999991	NO
Hsdl1	0.409937	0.0564273	0.999991	NO
Gm52252	-0.680088	0.0565129	0.999991	NO
Gm39628	-1.16393	0.0565396	0.999991	NO
Ogfod1	0.568388	0.0565929	0.999991	NO
Tmem132c	-1.10604	0.0565983	0.999991	NO
Arrdc1	0.624727	0.0566578	0.999991	NO
Slc2a13	-0.894648	0.0566787	0.999991	NO
Kcnh7	-1.05257	0.0567296	0.999991	NO
Gm31733	-1.12861	0.056739	0.999991	NO
Jun	0.574385	0.0568105	0.999991	NO
Shf	0.820429	0.0568137	0.999991	NO
Gm46829	-0.731456	0.0568437	0.999991	NO
Gm10409	-1.08303	0.0568974	0.999991	NO
Gm51644	-0.833386	0.0570117	0.999991	NO
6530403H02Rik	0.925954	0.0571913	0.999991	NO
Gm12722	-0.744382	0.0572515	0.999991	NO
Cps1	-0.750767	0.0573711	0.999991	NO
4833415N18Rik	-1.03261	0.0574462	0.999991	NO
Asl	0.514582	0.057463	0.999991	NO
Sh3bgrl2	0.476177	0.0576044	0.999991	NO
Gabra1	-1.12241	0.0576234	0.999991	NO
Sec14l5	-0.587612	0.0576785	0.999991	NO
Gm52053	-0.765575	0.0577007	0.999991	NO
Slc24a4	0.618871	0.057829	0.999991	NO
B230216N24Rik	-0.933611	0.0580429	0.999991	NO
Heca	-0.430374	0.0581649	0.999991	NO
Maml3	-0.631932	0.0582009	0.999991	NO
Gm11816	-1.15463	0.0582281	0.999991	NO
Rpl3l	-0.917409	0.0582337	0.999991	NO
Pik3r3	0.462769	0.0583033	0.999991	NO
Nbeal2	0.53997	0.058398	0.999991	NO
Tfap4	0.635254	0.0584015	0.999991	NO
Bves	-0.699648	0.0585008	0.999991	NO
Prim1	0.576406	0.0587059	0.999991	NO
Zfas1	0.520879	0.058868	0.999991	NO
Reep6	-0.571967	0.0588738	0.999991	NO
Nek10	0.895946	0.0589877	0.999991	NO
Ahcyl2	0.504757	0.0591175	0.999991	NO
Ppp1r16b	-0.810801	0.0591973	0.999991	NO
Arsa	0.419896	0.0592866	0.999991	NO
Homer2	-0.737239	0.0592981	0.999991	NO
Kif26a	0.598751	0.0593464	0.999991	NO
Mfsd11	0.410993	0.0595391	0.999991	NO
1110018N20Rik	-0.791317	0.059559	0.999991	NO
Pygm	-0.825907	0.0595868	0.999991	NO
Adamtsl2	-0.874291	0.0596931	0.999991	NO
Rph3a	-1.02792	0.0597057	0.999991	NO
Gm17202	-0.511852	0.059803	0.999991	NO
Drd4	-1.00043	0.0598598	0.999991	NO
Gm20753	-0.814645	0.0599399	0.999991	NO
Jade3	0.58827	0.0599777	0.999991	NO
Slc6a8	0.521941	0.0600156	0.999991	NO
4931408D14Rik	0.793952	0.0601534	0.999991	NO
Tmprss7	-0.688761	0.0602064	0.999991	NO
Zf12	-0.94543	0.0603041	0.999991	NO
Crtc1	0.639094	0.0603667	0.999991	NO
Gpr63	-0.606449	0.060382	0.999991	NO
Fam98c	-0.604297	0.0603998	0.999991	NO
Filip1	-0.778156	0.0604385	0.999991	NO
Mfsd2a	-0.56729	0.0605406	0.999991	NO
Gm42303	-0.77935	0.0605823	0.999991	NO
Dusp23	0.611352	0.0606042	0.999991	NO
Kmo	-1.08623	0.0606248	0.999991	NO
Slc4a7	0.470417	0.0606466	0.999991	NO
Dsp	0.911509	0.0606883	0.999991	NO
Gm16008	0.571906	0.061078	0.999991	NO
Gm1043	0.900413	0.0611508	0.999991	NO
Bex1	-0.579416	0.061151	0.999991	NO
Mgst3	-0.773379	0.0611616	0.999991	NO
Klf1	0.812007	0.0611643	0.999991	NO
Wdr81	0.41654	0.0613648	0.999991	NO
Gm36139	-1.01097	0.0613843	0.999991	NO
Dbh	-1.28679	0.0616612	0.999991	NO
Pde1a	0.675912	0.0617264	0.999991	NO
Inpp5d	-0.574888	0.0618062	0.999991	NO
Elfn1	-0.591481	0.0618168	0.999991	NO
Dusp14	-0.591291	0.0618178	0.999991	NO
Pdcd4	0.504113	0.0618999	0.999991	NO
Gm16010	-0.639483	0.0619803	0.999991	NO
Zfp467	0.444044	0.0620148	0.999991	NO
Manba	0.49663	0.0620261	0.999991	NO
Gm3005	-0.94958	0.0620582	0.999991	NO
Sec1	1.22949	0.0621179	0.999991	NO
Trim17	0.634269	0.0622055	0.999991	NO
Pgrmc2	0.446807	0.0623712	0.999991	NO
Fosb	-0.889529	0.0625284	0.999991	NO
Peg10	-0.489959	0.0626635	0.999991	NO
Emc9	0.457489	0.062769	0.999991	NO
Klhl14	-1.31151	0.062772	0.999991	NO
Sag	-1.00812	0.0628583	0.999991	NO
Lancl3	-0.793255	0.0628749	0.999991	NO
4930422M22Rik	0.881319	0.0628841	0.999991	NO
Kctd7	0.47681	0.0629118	0.999991	NO
Gm39230	-0.997091	0.0630066	0.999991	NO
Lrrc55	-0.875628	0.0630312	0.999991	NO
Gm5432	-0.87312	0.0631135	0.999991	NO
Fzd10	-0.700062	0.0631872	0.999991	NO
C330016L05Rik	-0.807804	0.0632265	0.999991	NO
Osbpl8	-0.623287	0.0633067	0.999991	NO
Gm3558	-1.00578	0.0633075	0.999991	NO
Gm31370	-0.884127	0.0633093	0.999991	NO
Gm32807	-1.31351	0.0634443	0.999991	NO
Gm10814	0.759381	0.0634478	0.999991	NO
Gm52255	-0.905151	0.0634543	0.999991	NO
Vegfb	0.428822	0.0634815	0.999991	NO
Brinp3	-0.655702	0.0635287	0.999991	NO
Srpk1	-0.421919	0.0637122	0.999991	NO
Kcnn1	-0.672684	0.0637223	0.999991	NO
Bmp8b	-0.850521	0.0637468	0.999991	NO
Rep15	0.914372	0.0638232	0.999991	NO
Golga7b	-0.915695	0.0639118	0.999991	NO
A430027H14Rik	-0.88851	0.0639163	0.999991	NO
Klrg2	0.622587	0.0639373	0.999991	NO
Slc16a7	-0.671339	0.0639714	0.999991	NO
LOC118567827	-0.876057	0.0640418	0.999991	NO
Endov	-0.447882	0.0641124	0.999991	NO
Catsperz	-0.988047	0.0641538	0.999991	NO
Slc15a3	0.604585	0.0642058	0.999991	NO
LOC118568705	-0.947922	0.0642625	0.999991	NO
Tox3	-0.497895	0.0644073	0.999991	NO
Klk9	-0.74342	0.0644132	0.999991	NO
Myo1a	0.710119	0.0645317	0.999991	NO
Nicn1	0.452366	0.0646046	0.999991	NO
Tbc1d24	0.595313	0.0646123	0.999991	NO
Pdgfra	-0.735356	0.0647221	0.999991	NO
Gba2	-0.656167	0.0647909	0.999991	NO
Tpcn1	0.456875	0.0648227	0.999991	NO
Far2	-0.859295	0.0648466	0.999991	NO
Mthfr	0.460402	0.0648467	0.999991	NO
Olfml2b	0.578081	0.0648684	0.999991	NO
Hkdc1	-1.03655	0.0649548	0.999991	NO
Gm11772	-0.651298	0.0649803	0.999991	NO
Spta1	-0.952322	0.0650459	0.999991	NO
Ass1	0.76646	0.0651239	0.999991	NO
Slco2b1	-0.805302	0.065246	0.999991	NO
Cblb	0.451706	0.0653303	0.999991	NO
Gm24458	-0.91965	0.0654416	0.999991	NO
Ndufa11b	-0.821129	0.0654452	0.999991	NO
Grap2	-0.768289	0.0656045	0.999991	NO
Gm40537	-0.842512	0.0657373	0.999991	NO
Gm16214	-0.69082	0.0659497	0.999991	NO
Agrp	0.719127	0.0662104	0.999991	NO
Ufsp1	-0.729168	0.0662234	0.999991	NO
Rxfp3	0.734852	0.066258	0.999991	NO
Vat1	0.747059	0.0662715	0.999991	NO
Gm10224	-0.769419	0.0665496	0.999991	NO
Ephx4	-0.448523	0.0665592	0.999991	NO
Pcdh17	-0.464756	0.0667559	0.999991	NO
Gm32245	0.826102	0.0671466	0.999991	NO
Patl2	1.00096	0.0671554	0.999991	NO
Scd4	-0.679171	0.0672477	0.999991	NO
AI413582	0.439796	0.0672648	0.999991	NO
Prr7	-0.594527	0.0674188	0.999991	NO
Hrc	-0.834293	0.0674254	0.999991	NO
Narf	0.505426	0.0674751	0.999991	NO
Gm51961	0.76557	0.0674828	0.999991	NO
Cntfr	0.440656	0.0675691	0.999991	NO
C7	-1.02149	0.0676322	0.999991	NO
Kcnk4	-0.959401	0.0676782	0.999991	NO
Atp5md	-0.597929	0.0677476	0.999991	NO
Gm36549	-1.04787	0.0678405	0.999991	NO
Pdyn	0.816829	0.0678512	0.999991	NO
Iyd	1.01676	0.0679411	0.999991	NO
St8sia6	-0.914	0.0680165	0.999991	NO
Bmp2	-0.64163	0.0680346	0.999991	NO
Ptprg	-0.432841	0.0684948	0.999991	NO
Cd200r4	0.728799	0.0686751	0.999991	NO
Gpr150	-0.828477	0.0687319	0.999991	NO
Robo2	-0.618861	0.0690514	0.999991	NO
Gm52287	-0.778631	0.0691177	0.999991	NO
Arl4d	-0.784336	0.0692936	0.999991	NO
Atp5l	-0.575475	0.0693167	0.999991	NO
Apol9b	-0.94384	0.06936	0.999991	NO
Vopp1	-0.535108	0.0695984	0.999991	NO
Dusp10	-0.588642	0.0696979	0.999991	NO
Plcg1	0.426243	0.0697416	0.999991	NO
Slc5a5	0.743622	0.069748	0.999991	NO
Tacr3	-1.35615	0.069749	0.999991	NO
Pip4p1	0.407914	0.0699079	0.999991	NO
D830031N03Rik	0.546494	0.069909	0.999991	NO
Ccdc171	0.635852	0.0699978	0.999991	NO
Jcad	-0.519491	0.0700578	0.999991	NO
Gm13981	-1.08317	0.070135	0.999991	NO
Gm6999	1.03227	0.0701875	0.999991	NO
Smarcd3	0.404507	0.0702723	0.999991	NO
Gm38661	-1.00535	0.0702981	0.999991	NO
Fgf13	-0.710156	0.0704806	0.999991	NO
Gm34299	-0.759169	0.0705803	0.999991	NO
Nkain2	-0.438283	0.0705989	0.999991	NO
H4c17	-0.599174	0.0706796	0.999991	NO
Ptch2	0.772981	0.0707131	0.999991	NO
Mycl	0.606974	0.0708096	0.999991	NO
Arhgap32	-0.70958	0.0709389	0.999991	NO
Kctd9	0.476148	0.0710502	0.999991	NO
Zfp773	0.641677	0.0710581	0.999991	NO
Gm33153	-0.806834	0.0712429	0.999991	NO
Gpr183	-0.929972	0.0712755	0.999991	NO
Gpc1	0.445715	0.0714295	0.999991	NO
Gm16217	-0.79946	0.0715111	0.999991	NO
Nrn1l	-0.92858	0.0716219	0.999991	NO
Plcl2	-0.741467	0.0716856	0.999991	NO
Ngf	-0.635086	0.0718078	0.999991	NO
Phactr2	-0.396574	0.0718586	0.999991	NO
Tfap2d	-0.777671	0.0718896	0.999991	NO
Gabrg3	-0.900265	0.0719838	0.999991	NO
Il1a	0.729719	0.0720303	0.999991	NO
2810032G03Rik	-0.752671	0.0721587	0.999991	NO
Mctp2	0.71557	0.0721603	0.999991	NO
Nol3	0.426619	0.0721726	0.999991	NO
LOC118568380	-0.820047	0.0721801	0.999991	NO
Gsta3	0.836531	0.0722523	0.999991	NO
Grhpr	0.41898	0.07271	0.999991	NO
Ntn5	0.939343	0.0727835	0.999991	NO
Ubtd2	-0.412409	0.0728428	0.999991	NO
Ext1	-0.427877	0.0728817	0.999991	NO
1500009L16Rik	-0.54154	0.0729401	0.999991	NO
Apaf1	0.439803	0.0729937	0.999991	NO
Gm51535	0.833734	0.0730881	0.999991	NO
Ctps2	0.416278	0.0731196	0.999991	NO
Cdk19	0.403359	0.0731505	0.999991	NO
Tmem125	-1.0786	0.0731857	0.999991	NO
Herc3	-0.679673	0.0732708	0.999991	NO
Mal2	-0.842437	0.0733158	0.999991	NO
Gm35315	0.601185	0.0733408	0.999991	NO
Rtn4rl1	0.55795	0.0733816	0.999991	NO
LOC118567418	-0.828967	0.0733975	0.999991	NO
Lclat1	-0.403187	0.0735284	0.999991	NO
Sema3f	0.773384	0.0735674	0.999991	NO
Rgl1	0.431097	0.0735825	0.999991	NO
Radx	-0.69865	0.0736712	0.999991	NO
H2ac7	-0.715953	0.0737006	0.999991	NO
Tchh	-0.657288	0.0738371	0.999991	NO
Gm36746	-0.642513	0.0738448	0.999991	NO
Rpl7a	-0.462119	0.0739244	0.999991	NO
B230110C06Rik	-0.952677	0.0740583	0.999991	NO
Cpne5	-0.657694	0.0740867	0.999991	NO
Homer1	-0.742533	0.0741303	0.999991	NO
Traf3	-0.452342	0.0741318	0.999991	NO
LOC118568349	-0.717849	0.0743608	0.999991	NO
Usp46	-0.635186	0.0745551	0.999991	NO
Col9a2	0.765867	0.0746521	0.999991	NO
Ctns	0.419108	0.0746544	0.999991	NO
Rbbp5	0.407939	0.0747334	0.999991	NO
Smco3	0.891869	0.0747356	0.999991	NO
Wwc1	-0.490476	0.0747477	0.999991	NO
Clic6	-0.696713	0.0747881	0.999991	NO
Vax1	-0.628457	0.0749285	0.999991	NO
Emx1	-0.887978	0.0749961	0.999991	NO
Fos	-0.675725	0.0749971	0.999991	NO
Spaar	-0.911735	0.075107	0.999991	NO
Sp8	-0.4751	0.0752375	0.999991	NO
Prkab2	0.62897	0.0754279	0.999991	NO
Lrat	-0.938898	0.0754623	0.999991	NO
Tectb	-0.928957	0.0754842	0.999991	NO
Gimap6	-0.924051	0.0755353	0.999991	NO
Gm34861	0.591194	0.0756846	0.999991	NO
Ptprj	-0.467053	0.0757995	0.999991	NO
Clvs2	-0.589508	0.0760927	0.999991	NO
Il17rd	0.566964	0.0762869	0.999991	NO
Duox1	0.885594	0.0763235	0.999991	NO
Gm32509	-0.721687	0.0763399	0.999991	NO
Gm13446	-0.9945	0.0763409	0.999991	NO
Chrnb4	-0.731144	0.0763896	0.999991	NO
Card11	-0.902233	0.0765965	0.999991	NO
Lrrk2	-0.453951	0.07668	0.999991	NO
Gm33239	1.05199	0.076691	0.999991	NO
Gm20594	-0.879312	0.0767407	0.999991	NO
Megf11	-0.720166	0.0767668	0.999991	NO
TrnS1	-1.0679	0.0770111	0.999991	NO
Asic2	-0.889249	0.0771436	0.999991	NO
Cyp11a1	0.924991	0.0772242	0.999991	NO
Rnf24	-0.3934	0.0772968	0.999991	NO
Hivep3	-0.524581	0.0773048	0.999991	NO
Med16	0.400403	0.0773164	0.999991	NO
Afp	-0.962896	0.0773529	0.999991	NO
Mrpl48	-0.438541	0.0774118	0.999991	NO
Slc27a2	-0.992866	0.0774397	0.999991	NO
Gm6402	-0.721729	0.0774697	0.999991	NO
Oxgr1	0.869188	0.0775846	0.999991	NO
Stat4	-0.733771	0.0776529	0.999991	NO
Mdga2	-0.457777	0.0776954	0.999991	NO
Gm35170	1.37743	0.0778748	0.999991	NO
Mcoln1	0.395624	0.0779993	0.999991	NO
Cdkl1	0.85828	0.0780878	0.999991	NO
Gabrd	-1.13479	0.0781157	0.999991	NO
H4c4	-0.862781	0.0781445	0.999991	NO
Fnip1	0.384521	0.078269	0.999991	NO
Numbl	0.548086	0.0784615	0.999991	NO
Gpr139	0.863525	0.0785225	0.999991	NO
Tac1	-0.945136	0.0785406	0.999991	NO
Hsf4	0.738432	0.0785782	0.999991	NO
Pnmal2	0.69136	0.0785977	0.999991	NO
Cd93	0.677564	0.0788042	0.999991	NO
Vwc2l	-0.734188	0.0788293	0.999991	NO
Etl4	-0.602284	0.0789077	0.999991	NO
Slc20a1	0.5109	0.0789639	0.999991	NO
B4galt7	0.442766	0.0789745	0.999991	NO
Gm3752	-0.899585	0.0793085	0.999991	NO
Fcna	0.721091	0.0793703	0.999991	NO
4930511M06Rik	-0.844973	0.0794204	0.999991	NO
Gm41235	1.0182	0.079549	0.999991	NO
Kbtbd11	-0.501707	0.0796905	0.999991	NO
Gm32980	-0.72397	0.0798903	0.999991	NO
Hnrnpa1l2-ps2	-0.755273	0.0799608	0.999991	NO
Gm34441	-0.841106	0.0800731	0.999991	NO
Gm46272	-0.910994	0.0800743	0.999991	NO
Arx	-0.404232	0.0801712	0.999991	NO
Gm12764	0.642648	0.0802631	0.999991	NO
Acp7	0.625269	0.0803358	0.999991	NO
Evi5l	0.447734	0.0803848	0.999991	NO
Ppp2r1b	0.497501	0.0804562	0.999991	NO
Lancl2	-0.604824	0.0805478	0.999991	NO
Xrcc3	0.561003	0.0805871	0.999991	NO
Fbxo21	0.490787	0.0806607	0.999991	NO
Gm12522	0.706581	0.0807195	0.999991	NO
Gm17597	0.826893	0.0810049	0.999991	NO
Gprin3	-0.626869	0.0812193	0.999991	NO
Slc4a8	0.745406	0.0814721	0.999991	NO
Ms4a6b	-0.602884	0.0815668	0.999991	NO
Xkr7	-0.764268	0.0818784	0.999991	NO
Rab33a	0.568376	0.0819482	0.999991	NO
1700025G04Rik	-0.562102	0.0821576	0.999991	NO
Parvg	0.710289	0.08217	0.999991	NO
Dpp7	0.45386	0.0821743	0.999991	NO
Efhd2	0.488964	0.0821863	0.999991	NO
Steap2	0.410612	0.0822353	0.999991	NO
Tnxb	0.634048	0.082375	0.999991	NO
Gm51531	-0.680299	0.0827018	0.999991	NO
Rab3il1	0.5058	0.0827265	0.999991	NO
Slc25a38	0.403571	0.0827916	0.999991	NO
Angptl1	-0.75835	0.0828055	0.999991	NO
Hes1	0.506671	0.0828195	0.999991	NO
Als2	0.375391	0.0828334	0.999991	NO
Gm9899	-0.952254	0.0829153	0.999991	NO
Gm10829	-0.660936	0.0831054	0.999991	NO
Grin3a	-0.617795	0.0831537	0.999991	NO
Gm6285	-0.698964	0.083389	0.999991	NO
Rad51d	0.420689	0.0834488	0.999991	NO
4930430E12Rik	0.777068	0.0835898	0.999991	NO
Slc39a10	-0.383022	0.0837002	0.999991	NO
Stra6l	0.733451	0.0838514	0.999991	NO
Grn	0.522229	0.0838911	0.999991	NO
Adam4	-0.713795	0.0839414	0.999991	NO
Fam174a	-0.396208	0.0841601	0.999991	NO
Fut7	0.943462	0.0841905	0.999991	NO
Cln3	0.444964	0.0842587	0.999991	NO
Hecw2	-0.823483	0.0844163	0.999991	NO
Slc35f1	-0.410389	0.0844225	0.999991	NO
Washc4	0.447198	0.0845722	0.999991	NO
Aopep	-0.439633	0.0845973	0.999991	NO
Agap3	0.533096	0.0846734	0.999991	NO
Gm39676	-0.900241	0.0848018	0.999991	NO
Slc7a4	0.543307	0.0849884	0.999991	NO
Gm2065	-0.588605	0.0852983	0.999991	NO
Gm46548	-0.620013	0.0854437	0.999991	NO
Gm30371	-0.678766	0.0855258	0.999991	NO
Usp3	-0.377212	0.0856101	0.999991	NO
LOC118567351	-0.776121	0.0856252	0.999991	NO
Gm51452	0.730321	0.0856299	0.999991	NO
Gm48606	0.771863	0.0857093	0.999991	NO
Ttll8	-0.615356	0.0857769	0.999991	NO
Gm46038	-0.965048	0.0858158	0.999991	NO
Gm32949	-0.944177	0.0858558	0.999991	NO
Sec16b	-0.878703	0.0860358	0.999991	NO
Serpine1	-0.837353	0.0861464	0.999991	NO
Pxdn	0.486954	0.0862269	0.999991	NO
Gm30489	0.782323	0.0863237	0.999991	NO
Slc66a2	0.408408	0.0863926	0.999991	NO
Ccbe1	0.561193	0.0869215	0.999991	NO
Cxadr	-0.42287	0.0869518	0.999991	NO
Tradd	0.491279	0.0871576	0.999991	NO
Gm17396	-0.575217	0.0871797	0.999991	NO
Echdc2	0.532137	0.0871893	0.999991	NO
Slx1b	0.456974	0.0872907	0.999991	NO
Rragc	0.388758	0.0872916	0.999991	NO
Naglu	0.489699	0.0874918	0.999991	NO
Lrrc27	0.464772	0.0875238	0.999991	NO
Lsm5	-0.625547	0.0877035	0.999991	NO
Gm32036	-1.09171	0.0877139	0.999991	NO
Lrrc10b	0.750098	0.087801	0.999991	NO
Gm39518	-0.793903	0.0879128	0.999991	NO
Clcn7	0.382968	0.0881434	0.999991	NO
Mfsd1	0.47299	0.0881769	0.999991	NO
Lrrtm3	-0.750097	0.0882231	0.999991	NO
Gjb2	0.82099	0.0883263	0.999991	NO
Gm29514	-0.908457	0.0883364	0.999991	NO
Ftl1	0.651931	0.0883398	0.999991	NO
LOC115487471	-0.68248	0.088388	0.999991	NO
Tecta	-0.6241	0.0884121	0.999991	NO
Lrtm1	-0.878684	0.0884917	0.999991	NO
Gm22504	0.6348	0.0886225	0.999991	NO
H2ac13	-0.699147	0.0887259	0.999991	NO
Ybx2	0.702705	0.0888879	0.999991	NO
Ccdc184	-0.674696	0.0889109	0.999991	NO
Gm41693	-0.926145	0.0889333	0.999991	NO
Aldh9a1	0.433544	0.0889681	0.999991	NO
4933406C10Rik	0.785536	0.0892137	0.999991	NO
Prr15l	0.744369	0.0895753	0.999991	NO
Met	0.701712	0.089657	0.999991	NO
Cstb	0.503775	0.0896716	0.999991	NO
Rspo2	0.716897	0.0897055	0.999991	NO
C1ql2	0.925349	0.0898752	0.999991	NO
Gm21145	0.562452	0.0899233	0.999991	NO
Gm52313	-0.819473	0.0900684	0.999991	NO
Dsg1c	-1.0437	0.0901212	0.999991	NO
Pde1c	-0.569244	0.09037	0.999991	NO
Btbd10	-0.445474	0.0905589	0.999991	NO
Gm39747	-0.827799	0.0905814	0.999991	NO
Gm42517	-0.558105	0.09059	0.999991	NO
Clmn	0.563295	0.0908172	0.999991	NO
Gm6625	-0.823365	0.0909464	0.999991	NO
Galnt14	0.634937	0.0909547	0.999991	NO
Pnma5	0.763287	0.090966	0.999991	NO
Ccn1	-0.695181	0.091016	0.999991	NO
Dll4	0.747212	0.0910309	0.999991	NO
Gm52708	-0.835604	0.0910416	0.999991	NO
Parp11	-0.383902	0.0911152	0.999991	NO
Grasp	-0.747167	0.0911755	0.999991	NO
Gss	0.494897	0.0914464	0.999991	NO
LOC118567938	0.739574	0.0915723	0.999991	NO
Gm45623	0.734691	0.091584	0.999991	NO
Adamts13	0.848021	0.091831	0.999991	NO
Zeb1	-0.409071	0.0918677	0.999991	NO
Tnfrsf26	0.899466	0.0919124	0.999991	NO
Gm7429	-0.647236	0.0919994	0.999991	NO
Gm17315	-0.865124	0.092146	0.999991	NO
Gm40378	-0.641561	0.0922453	0.999991	NO
Grhl2	-0.615469	0.092348	0.999991	NO
Acot12	0.882196	0.0923526	0.999991	NO
Lefty2	0.770725	0.0925291	0.999991	NO
2900052N01Rik	0.514846	0.0926882	0.999991	NO
Rdh5	0.841833	0.0927064	0.999991	NO
Sstr3	-0.89584	0.092741	0.999991	NO
Gm12502	-0.628608	0.0929465	0.999991	NO
LOC118568568	-1.07456	0.0930401	0.999991	NO
Ptrh1	0.671624	0.093083	0.999991	NO
Rcan3	0.369696	0.0931615	0.999991	NO
Vwa5b1	-0.792239	0.0932029	0.999991	NO
Mmaa	0.419146	0.0935855	0.999991	NO
Tut1	0.386843	0.0935934	0.999991	NO
Rpa2	0.487058	0.0937034	0.999991	NO
Dok7	0.541132	0.0937453	0.999991	NO
Gm46277	-0.698458	0.0938603	0.999991	NO
Siah3	-0.73613	0.0938774	0.999991	NO
4833439F03Rik	-0.732344	0.0939626	0.999991	NO
Rasgrp1	-0.827664	0.0939984	0.999991	NO
Fabp4	0.846103	0.0940489	0.999991	NO
Pola2	0.542025	0.0941731	0.999991	NO
Gm33581	0.65439	0.0942242	0.999991	NO
Lysmd2	-0.373502	0.0942876	0.999991	NO
Gm51963	-0.703419	0.0943393	0.999991	NO
Gm29901	-0.724185	0.0945797	0.999991	NO
Dmbx1	0.966954	0.0946487	0.999991	NO
Pagr1a	0.383747	0.0947378	0.999991	NO
Ccl4	0.839471	0.0947766	0.999991	NO
Col24a1	-0.914855	0.0949587	0.999991	NO
Rps12-ps13	-0.821585	0.0949994	0.999991	NO
Calhm2	-0.561254	0.0950016	0.999991	NO
Gm33228	-0.573258	0.0950191	0.999991	NO
Cort	-1.34654	0.095076	0.999991	NO
Tas1r3	-0.612929	0.0951678	0.999991	NO
Spats2l	-0.456216	0.0954287	0.999991	NO
Csmd3	-0.686852	0.0955407	0.999991	NO
Hps1	0.417398	0.095584	0.999991	NO
Cdkl5	-0.720157	0.095604	0.999991	NO
Auts2	0.498026	0.0956085	0.999991	NO
Pnck	0.598083	0.0956629	0.999991	NO
A830021M18Rik	0.858264	0.0957722	0.999991	NO
Sptssb	-0.941415	0.0958399	0.999991	NO
Tlr9	0.618929	0.0958666	0.999991	NO
Zdhhc12	0.544675	0.0961143	0.999991	NO
Khdrbs3	-0.425098	0.0965344	0.999991	NO
Zfyve27	0.448235	0.0966629	0.999991	NO
Hmg20a	0.386469	0.0966794	0.999991	NO
Efnb2	-0.381838	0.0968604	0.999991	NO
Thrsp	0.589484	0.0970597	0.999991	NO
Slc26a7	-0.698702	0.0971392	0.999991	NO
Mcrs1	-0.453077	0.0971501	0.999991	NO
Gm35339	0.560959	0.0972869	0.999991	NO
Lrmp	-0.664312	0.0976051	0.999991	NO
Rtp4	-1.02525	0.0976799	0.999991	NO
Abhd1	-0.714365	0.0977554	0.999991	NO
Fbxo33	-0.420583	0.0980184	0.999991	NO
LOC118567597	-0.631325	0.0980205	0.999991	NO
Fgf12	-0.795783	0.0980597	0.999991	NO
Stxbp2	0.402356	0.0981116	0.999991	NO
Hdac10	0.462451	0.0982423	0.999991	NO
Tnfrsf18	0.545785	0.0984475	0.999991	NO
Cyba	0.520373	0.0985692	0.999991	NO
Gm32064	-0.754324	0.0985914	0.999991	NO
Prkag2os1	0.636899	0.0986246	0.999991	NO
Atp1a4	-0.682506	0.098636	0.999991	NO
Prr36	0.693758	0.0986515	0.999991	NO
A230083G16Rik	0.591903	0.0987766	0.999991	NO
Gm32694	-0.673023	0.0987826	0.999991	NO
Rasal1	0.836262	0.0989489	0.999991	NO
Npnt	-0.812362	0.098972	0.999991	NO
Unc13c	-0.61816	0.0989738	0.999991	NO
Ephb6	-0.580376	0.0990113	0.999991	NO
Gm35857	-0.766011	0.0990282	0.999991	NO
Acot13	0.360042	0.0990509	0.999991	NO
Cdc14b	0.405863	0.0991284	0.999991	NO
Gm24463	0.82412	0.0991401	0.999991	NO
Gm51812	0.82487	0.0991435	0.999991	NO
Zkscan16	0.698608	0.0992593	0.999991	NO
Fut1	0.834338	0.0993432	0.999991	NO
Gpr19	0.411575	0.0994838	0.999991	NO
Tmem64	-0.449295	0.0995112	0.999991	NO
Ppp1r12a	-0.416848	0.0996757	0.999991	NO
Gm41498	-0.675558	0.099744	0.999991	NO
Cdh8	-0.863659	0.0997895	0.999991	NO
Ryr1	-0.725537	0.0999391	0.999991	NO
Tspan13	-0.648584	0.100162	0.999991	NO
B4galnt3	-0.635569	0.100226	0.999991	NO
Arhgef25	0.460606	0.100346	0.999991	NO
Cspg4	-0.501063	0.100386	0.999991	NO
Gm25076	0.877749	0.100502	0.999991	NO
Firre	0.401761	0.100569	0.999991	NO
Ar	-0.673645	0.100672	0.999991	NO
Gm33050	-0.804234	0.100721	0.999991	NO
Dpy19l3	-0.376023	0.100758	0.999991	NO
Gm4419	-0.827212	0.100775	0.999991	NO
Casz1	-0.6323	0.100802	0.999991	NO
Th	-0.997094	0.100908	0.999991	NO
Mpp7	0.419324	0.100949	0.999991	NO
Aldh18a1	-0.407581	0.101061	0.999991	NO
Vasn	-0.405316	0.101093	0.999991	NO
Iho1	-0.673959	0.101476	0.999991	NO
Gm36693	-0.748433	0.101542	0.999991	NO
Prxl2a	0.35474	0.101646	0.999991	NO
Rapgefl1	0.734763	0.101773	0.999991	NO
Dcc	-0.571815	0.10183	0.999991	NO
Cacna1g	0.777783	0.10191	0.999991	NO
Pebp4	-0.687045	0.101976	0.999991	NO
Pcsk9	-0.780312	0.102008	0.999991	NO
Washc2	0.392213	0.102152	0.999991	NO
Cd63	0.704802	0.102191	0.999991	NO
Gpc4	-0.560139	0.102205	0.999991	NO
Prokr2	-0.746253	0.10234	0.999991	NO
Tubgcp6	0.395379	0.102356	0.999991	NO
E130215H24Rik	-0.770197	0.102371	0.999991	NO
Rbm24	-0.512086	0.102406	0.999991	NO
Hpcal1	0.410305	0.102508	0.999991	NO
Sytl1	0.650773	0.102545	0.999991	NO
Gm31160	-0.60084	0.102589	0.999991	NO
Cxcl10	-0.777406	0.102847	0.999991	NO
Myadm	-0.383271	0.102856	0.999991	NO
Gal3st3	-0.648183	0.102858	0.999991	NO
Gucy1a1	-0.724154	0.102876	0.999991	NO
A330093E20Rik	-0.663045	0.102906	0.999991	NO
Blcap	0.380355	0.10293	0.999991	NO
Slc5a6	0.420483	0.10293	0.999991	NO
Adm2	-0.853683	0.10299	0.999991	NO
Hk3	0.656978	0.10308	0.999991	NO
Pin1rt1	-0.936271	0.103095	0.999991	NO
Mx1	0.803587	0.103156	0.999991	NO
Gm44026	-0.563111	0.103332	0.999991	NO
Gm41492	-0.694169	0.103463	0.999991	NO
Gm39038	-0.925276	0.103543	0.999991	NO
Grin3b	-0.534008	0.103685	0.999991	NO
Fchsd1	0.518056	0.103697	0.999991	NO
Cx3cl1	-0.747134	0.103702	0.999991	NO
LOC118567348	-0.650932	0.103714	0.999991	NO
Cda	0.656822	0.10372	0.999991	NO
Lamtor3-ps	-0.812619	0.10375	0.999991	NO
Fads6	0.381365	0.103821	0.999991	NO
Xylb	0.472202	0.103923	0.999991	NO
Maf	0.493691	0.104057	0.999991	NO
Ankrd12	0.41647	0.104068	0.999991	NO
Elovl6	-0.449041	0.10417	0.999991	NO
Polr2a	0.428098	0.104191	0.999991	NO
LOC118567684	-0.65848	0.104284	0.999991	NO
Igsf23	1.03818	0.104475	0.999991	NO
Sds	0.679243	0.104594	0.999991	NO
Chst5	0.84736	0.104614	0.999991	NO
Rnf152	0.498802	0.104674	0.999991	NO
LOC118568596	-0.796769	0.104704	0.999991	NO
Fancg	0.433636	0.104954	0.999991	NO
Slc6a9	-0.376325	0.105018	0.999991	NO
Gm33716	-0.879064	0.10502	0.999991	NO
Ache	-0.854963	0.105056	0.999991	NO
Mc4r	0.665031	0.105176	0.999991	NO
Ssh3	0.481782	0.105259	0.999991	NO
Hr	-0.46125	0.105314	0.999991	NO
Gm39876	-0.599478	0.10533	0.999991	NO
Tril	-0.421948	0.105339	0.999991	NO
Vstm2b	-0.677658	0.105383	0.999991	NO
Tnfsf18	-0.945482	0.105459	0.999991	NO
Pkig	-0.370284	0.105527	0.999991	NO
Ceacam16	0.609512	0.105568	0.999991	NO
Syndig1	-0.882044	0.105651	0.999991	NO
Gm51968	-0.809703	0.105702	0.999991	NO
Scube2	0.679472	0.105704	0.999991	NO
Prkdc	0.366883	0.105732	0.999991	NO
Stmn4	0.666725	0.105934	0.999991	NO
Plb1	0.683357	0.105951	0.999991	NO
Slc25a51	0.382445	0.106081	0.999991	NO
H3c13	-0.603803	0.106286	0.999991	NO
Tifa	0.448831	0.106416	0.999991	NO
Cbr3	0.480707	0.106464	0.999991	NO
Gm32881	-0.756958	0.10647	0.999991	NO
Gm19619	-1.04028	0.106473	0.999991	NO
LOC118567378	-0.749903	0.10653	0.999991	NO
Gm51926	-0.838984	0.106533	0.999991	NO
Amz1	0.542006	0.106663	0.999991	NO
Tmcc2	0.566634	0.106686	0.999991	NO
Amy1	0.568271	0.106698	0.999991	NO
Cutc	0.50295	0.106847	0.999991	NO
Stac3	-0.56185	0.107027	0.999991	NO
9330159H11Rik	-0.655082	0.107041	0.999991	NO
Gdf7	0.790204	0.107255	0.999991	NO
Hectd3	0.351113	0.107327	0.999991	NO
Efna5	-0.492131	0.10749	0.999991	NO
H4c11	-0.6824	0.107648	0.999991	NO
Cox5b	-0.479186	0.107771	0.999991	NO
Ets2	0.590511	0.107801	0.999991	NO
Gm52907	0.67952	0.107917	0.999991	NO
Parvb	0.59763	0.107947	0.999991	NO
Scrn1	-0.445303	0.107958	0.999991	NO
Gm52767	0.844519	0.108021	0.999991	NO
Tead4	1.14723	0.10853	0.999991	NO
Fam189a1	-0.75951	0.108587	0.999991	NO
Lrrc3	-0.712834	0.108601	0.999991	NO
Gm39059	-0.754158	0.10865	0.999991	NO
Chrna4	-0.493502	0.108937	0.999991	NO
Unc13a	-0.792311	0.10894	0.999991	NO
Slc11a1	0.628742	0.108976	0.999991	NO
Gm34144	-0.596651	0.109003	0.999991	NO
Gm12992	-0.541241	0.109032	0.999991	NO
Pde11a	0.536288	0.10913	0.999991	NO
Gm25869	-0.956447	0.109159	0.999991	NO
Mthfd2	-0.474889	0.109198	0.999991	NO
Gm38504	0.632222	0.109203	0.999991	NO
Krt9	-0.943023	0.109341	0.999991	NO
Thbs1	-0.673363	0.109353	0.999991	NO
Gm8137	-0.796276	0.109418	0.999991	NO
Rapgef3	0.482892	0.109422	0.999991	NO
Tafa2	-0.65085	0.109459	0.999991	NO
Nab2	-0.366973	0.109694	0.999991	NO
Gm45986	0.593412	0.109751	0.999991	NO
Nol4l	0.443428	0.10976	0.999991	NO
Psme4	-0.360078	0.109862	0.999991	NO
Lta4h	0.3592	0.109979	0.999991	NO
Parp1	-0.372797	0.109991	0.999991	NO
Gsx1	-0.792548	0.110055	0.999991	NO
Plxdc2	-0.357141	0.110233	0.999991	NO
Banp	0.418031	0.110261	0.999991	NO
Gm41604	-0.543135	0.110339	0.999991	NO
Glmp	0.41389	0.110383	0.999991	NO
Rnf112	0.836891	0.110481	0.999991	NO
Gm30375	-0.700213	0.110659	0.999991	NO
Plcxd1	-0.567223	0.110749	0.999991	NO
Gm53063	-0.735995	0.11079	0.999991	NO
Sdf2l1	0.436817	0.110812	0.999991	NO
G0s2	-0.55606	0.110973	0.999991	NO
Rps6ka1	0.506739	0.110994	0.999991	NO
Lman2l	0.407944	0.111008	0.999991	NO
Tbc1d17	0.347034	0.111025	0.999991	NO
Nipal3	0.487469	0.111142	0.999991	NO
Lrrc4b	0.428437	0.111204	0.999991	NO
Htr1d	-0.665168	0.111317	0.999991	NO
Gm51915	-0.519423	0.111362	0.999991	NO
LOC118568508	0.61601	0.111578	0.999991	NO
Abhd14b	0.484264	0.111857	0.999991	NO
Zfp385b	-0.513511	0.111892	0.999991	NO
Cdh9	-0.864848	0.111962	0.999991	NO
Mfsd4a	-0.445639	0.112067	0.999991	NO
Pfkl	0.448451	0.112145	0.999991	NO
Cycs	-0.415066	0.112155	0.999991	NO
Gm36129	1.08087	0.112193	0.999991	NO
Gm16500	-0.870146	0.11221	0.999991	NO
Rpl37	-0.502609	0.112395	0.999991	NO
Fxyd5	0.506725	0.112473	0.999991	NO
Ppp4r4	0.591523	0.112485	0.999991	NO
Slc22a7	0.997368	0.112514	0.999991	NO
Pcdhgc5	-0.418159	0.11252	0.999991	NO
A630023P12Rik	-1.0869	0.112521	0.999991	NO
Scpep1	0.430633	0.112672	0.999991	NO
Rbpj	-0.444134	0.112673	0.999991	NO
Hes6	0.390367	0.11277	0.999991	NO
Gm2721	-0.901051	0.113084	0.999991	NO
4933407O12Rik	-0.635924	0.113178	0.999991	NO
Lingo1	-0.81943	0.113385	0.999991	NO
LOC118567881	0.889375	0.113436	0.999991	NO
Gm52822	-0.6046	0.113565	0.999991	NO
Gm30657	0.831071	0.113708	0.999991	NO
Gse1	0.447297	0.113837	0.999991	NO
Gm5176	-0.756479	0.113929	0.999991	NO
Slc6a15	0.604562	0.114172	0.999991	NO
Piwil2	0.650232	0.114178	0.999991	NO
Anxa4	0.493594	0.114457	0.999991	NO
Vac14	0.359243	0.114475	0.999991	NO
Lypd1	0.542098	0.114507	0.999991	NO
Napsa	0.606591	0.114524	0.999991	NO
Gm10419	-0.709576	0.114617	0.999991	NO
Vps33a	0.384389	0.114735	0.999991	NO
Kcng1	-0.754235	0.114919	0.999991	NO
Slco5a1	-0.610606	0.114951	0.999991	NO
Gm46367	-0.593568	0.114962	0.999991	NO
9530057J20Rik	0.59094	0.115037	0.999991	NO
Atp5g1	-0.406545	0.115064	0.999991	NO
Abracl	-0.501685	0.1151	0.999991	NO
Cinp	-0.375656	0.115475	0.999991	NO
Ncald	-0.614556	0.115545	0.999991	NO
LOC118567920	-0.5646	0.115616	0.999991	NO
Rpl21	-0.454738	0.115827	0.999991	NO
Bspry	0.626226	0.116032	0.999991	NO
Gm17359	-0.762403	0.116048	0.999991	NO
Sorcs3	-0.702898	0.116246	0.999991	NO
Tmem132a	0.491851	0.1163	0.999991	NO
Il17d	-0.544601	0.116524	0.999991	NO
Gm41461	-0.666765	0.116548	0.999991	NO
Dnajc28	0.413917	0.116582	0.999991	NO
L3mbtl4	-0.573254	0.116599	0.999991	NO
Gm24727	0.838392	0.116693	0.999991	NO
Gm30388	-0.666262	0.116716	0.999991	NO
Ttc17	-0.370716	0.116761	0.999991	NO
Tfrc	-0.492226	0.116845	0.999991	NO
Dclk1	-0.667592	0.116997	0.999991	NO
Mdrl	0.608926	0.117043	0.999991	NO
E2f1	0.453095	0.11726	0.999991	NO
Exoc3l2	0.630068	0.117324	0.999991	NO
Nrarp	-0.552057	0.117471	0.999991	NO
Gm46178	-0.668028	0.11758	0.999991	NO
Rel	-0.482162	0.117737	0.999991	NO
Gm41568	0.74337	0.117887	0.999991	NO
Rab8b	0.348217	0.117922	0.999991	NO
Lrrfip2	-0.34389	0.117962	0.999991	NO
Myo3b	-0.677967	0.118659	0.999991	NO
Fcrlb	-0.576649	0.118704	0.999991	NO
Siglece	-1.10048	0.118964	0.999991	NO
Gm41559	0.812199	0.118979	0.999991	NO
Dscc1	0.82752	0.118982	0.999991	NO
LOC118567524	-0.600437	0.119042	0.999991	NO
Hscb	0.442925	0.119077	0.999991	NO
Prtn3	0.561917	0.119089	0.999991	NO
Sh2d3c	0.514818	0.119111	0.999991	NO
Calcoco1	0.356483	0.119113	0.999991	NO
Ctsf	0.348398	0.119154	0.999991	NO
Pkn3	0.778885	0.119181	0.999991	NO
Ryr2	0.666525	0.11927	0.999991	NO
Ramp1	-0.353269	0.11945	0.999991	NO
Syt16	-0.730479	0.119522	0.999991	NO
LOC118568315	-0.630951	0.11954	0.999991	NO
H2bc9	-0.613102	0.119591	0.999991	NO
Arl11	0.670252	0.119697	0.999991	NO
Hmga1	0.478416	0.119814	0.999991	NO
Lpar2	0.789863	0.119819	0.999991	NO
Ptprb	-0.556118	0.11997	0.999991	NO
Lrp2	-0.518143	0.120092	0.999991	NO
H3c2	-0.787843	0.120126	0.999991	NO
A230072E10Rik	-0.717594	0.120151	0.999991	NO
Begain	-0.643175	0.120199	0.999991	NO
Slc25a42	0.407013	0.12036	0.999991	NO
Syt15	0.775232	0.120385	0.999991	NO
Stoml1	0.416445	0.120443	0.999991	NO
Gm16322	0.612788	0.120592	0.999991	NO
Clcn6	0.399926	0.120691	0.999991	NO
Bbs9	0.440542	0.120707	0.999991	NO
Etv5	-0.492798	0.120726	0.999991	NO
Wdr72	-0.643661	0.12088	0.999991	NO
Dzip3	-0.372923	0.120921	0.999991	NO
LOC118567337	0.758697	0.121064	0.999991	NO
Samd8	0.356448	0.121069	0.999991	NO
Kcnk10	-0.404179	0.12112	0.999991	NO
Spn	0.719909	0.121121	0.999991	NO
Gprc5c	0.625378	0.121268	0.999991	NO
A530058N18Rik	-0.916578	0.121285	0.999991	NO
Btbd6	-0.375757	0.121323	0.999991	NO
Usp6nl	-0.36244	0.121379	0.999991	NO
Ackr2	0.860648	0.121411	0.999991	NO
Gm33210	-1.02076	0.12142	0.999991	NO
Fndc7	-0.709	0.121475	0.999991	NO
Fam13b	-0.359905	0.121938	0.999991	NO
Arl6ip1	0.437895	0.121967	0.999991	NO
Cd53	0.498952	0.121977	0.999991	NO
Smpd3	-0.733026	0.122061	0.999991	NO
Gm41756	-0.556021	0.122082	0.999991	NO
Gorasp1	0.338915	0.122346	0.999991	NO
Ube2f	-0.363365	0.122351	0.999991	NO
Gm46637	-1.09228	0.122384	0.999991	NO
Pam	-0.45204	0.122405	0.999991	NO
Dlc1	-0.357756	0.122499	0.999991	NO
LOC118568564	-0.7764	0.12263	0.999991	NO
Bmp8a	-0.768886	0.122685	0.999991	NO
E530011L22Rik	-0.543263	0.12277	0.999991	NO
Gm1604b	0.769027	0.122915	0.999991	NO
Sipa1l3	0.395109	0.123113	0.999991	NO
Gm42339	-0.637258	0.123138	0.999991	NO
Jmjd4	-0.406174	0.123211	0.999991	NO
Prss35	0.513868	0.12378	0.999991	NO
Slc30a2	0.638085	0.123949	0.999991	NO
Gas2l2	-0.543315	0.124115	0.999991	NO
Mob3b	0.451594	0.124266	0.999991	NO
Gm16525	-0.776947	0.124338	0.999991	NO
Mfap4	0.690855	0.124382	0.999991	NO
LOC115488208	-0.753411	0.12447	0.999991	NO
F12	-0.705834	0.124651	0.999991	NO
Gm39918	0.684808	0.124752	0.999991	NO
Eps8l2	0.664	0.124757	0.999991	NO
Shisal1	0.539352	0.124777	0.999991	NO
Atad2	0.455837	0.12478	0.999991	NO
Vwa3a	0.52817	0.125114	0.999991	NO
Rnf225	-0.594581	0.125195	0.999991	NO
LOC118568007	-0.596707	0.125235	0.999991	NO
Grb7	0.830217	0.125275	0.999991	NO
Gm31282	-0.673962	0.125296	0.999991	NO
Snx30	0.398083	0.125358	0.999991	NO
1700019D03Rik	-0.542356	0.125499	0.999991	NO
Pithd1	0.333389	0.125688	0.999991	NO
Gm42875	-1.00736	0.125723	0.999991	NO
Gm43247	-0.763741	0.125787	0.999991	NO
Tac2	0.614711	0.125821	0.999991	NO
Ndrg3	-0.609129	0.125861	0.999991	NO
Gm27197	0.605626	0.125886	0.999991	NO
Arfgap3	0.371483	0.125887	0.999991	NO
Xylt2	-0.378111	0.1259	0.999991	NO
Insig1	0.46853	0.126132	0.999991	NO
Tmem255a	0.535251	0.126133	0.999991	NO
Kcnk3	-0.877243	0.126236	0.999991	NO
Rps12-ps11	-0.876116	0.126315	0.999991	NO
Rnf39	0.866685	0.126399	0.999991	NO
Fkbp11	0.57336	0.126569	0.999991	NO
Acss2	0.348699	0.126602	0.999991	NO
Hook2	0.418063	0.126694	0.999991	NO
Hlf	0.660363	0.126721	0.999991	NO
Cldn15	-0.785123	0.12673	0.999991	NO
Zfp831	0.874355	0.126938	0.999991	NO
Flywch2	-0.410081	0.127017	0.999991	NO
Bst1	0.720393	0.127352	0.999991	NO
Gabrq	-0.640866	0.127522	0.999991	NO
Nppc	-0.952792	0.127557	0.999991	NO
Vav2	0.367323	0.127562	0.999991	NO
Cst6	0.563327	0.127721	0.999991	NO
Hs3st4	-0.579091	0.127736	0.999991	NO
Ly86	-0.564079	0.127774	0.999991	NO
Anxa11	-0.355357	0.128053	0.999991	NO
Egln3	-0.392459	0.128463	0.999991	NO
Gpr12	-0.770408	0.128635	0.999991	NO
Gm40402	-0.577968	0.128723	0.999991	NO
Riok2	0.357093	0.128788	0.999991	NO
LOC118567980	-0.727263	0.12879	0.999991	NO
Prss46	0.914987	0.128804	0.999991	NO
Glra2	-0.685257	0.128989	0.999991	NO
Rps23	-0.467466	0.129021	0.999991	NO
4933439C10Rik	-0.632334	0.129149	0.999991	NO
Rapgef1	0.411459	0.129288	0.999991	NO
Cbr1	0.3431	0.129298	0.999991	NO
Gm46162	0.570654	0.12933	0.999991	NO
Pik3cd	0.491737	0.129378	0.999991	NO
LOC118567627	-0.686611	0.129428	0.999991	NO
Tll2	0.741683	0.129449	0.999991	NO
Cul9	0.338631	0.129489	0.999991	NO
Klhl12	0.338051	0.129568	0.999991	NO
Gm30444	-1.21211	0.129611	0.999991	NO
Myh11	0.530845	0.12971	0.999991	NO
Mlst8	0.360129	0.12976	0.999991	NO
4833407H14Rik	0.88358	0.129836	0.999991	NO
Gm51935	0.760453	0.129888	0.999991	NO
Slit3	-0.783764	0.130001	0.999991	NO
Mapk11	-0.460905	0.130169	0.999991	NO
Cyp2r1	-0.638055	0.130173	0.999991	NO
Thpo	0.665927	0.130192	0.999991	NO
Cnih3	-0.626023	0.130277	0.999991	NO
Htr5a	0.839411	0.130707	0.999991	NO
Agtr1a	-0.716858	0.130752	0.999991	NO
Gm52529	-0.538858	0.130899	0.999991	NO
Plscr2	-0.557925	0.131028	0.999991	NO
Pcdha11	-0.694996	0.131063	0.999991	NO
Pgap1	-0.385656	0.131126	0.999991	NO
Rnf182	0.433112	0.131136	0.999991	NO
Psd3	0.569721	0.131183	0.999991	NO
Gm15694	-0.664787	0.131442	0.999991	NO
Hpse	0.502068	0.131447	0.999991	NO
Tldc2	-0.507004	0.131525	0.999991	NO
Pcdh19	0.524902	0.131664	0.999991	NO
Wbp2	0.423529	0.131681	0.999991	NO
Ppp2r2b	-0.504764	0.131742	0.999991	NO
Gm35431	-0.643382	0.131876	0.999991	NO
1700023F02Rik	-0.978162	0.131915	0.999991	NO
Tmem82	0.678211	0.131995	0.999991	NO
Gm30929	-0.677273	0.132021	0.999991	NO
Gm41902	-0.731515	0.132034	0.999991	NO
Magi1	-0.454508	0.132151	0.999991	NO
C2cd2	0.383286	0.13227	0.999991	NO
Ralgds	0.424525	0.132285	0.999991	NO
A930004D18Rik	-0.519406	0.132404	0.999991	NO
Dgkq	0.361485	0.132407	0.999991	NO
Klhdc9	0.509017	0.13248	0.999991	NO
Myh3	0.70016	0.132483	0.999991	NO
Atf4	-0.43215	0.132579	0.999991	NO
Hymai	-0.682612	0.132934	0.999991	NO
Tas1r1	0.648997	0.132997	0.999991	NO
Gm40278	0.686468	0.133019	0.999991	NO
Brdt	-0.3885	0.13306	0.999991	NO
LOC118567690	-0.562234	0.133093	0.999991	NO
Ptger4	0.544952	0.133117	0.999991	NO
Myt1	0.550951	0.133406	0.999991	NO
Kit	-0.645129	0.13346	0.999991	NO
E130112N10Rik	0.562756	0.133895	0.999991	NO
Fam149a	-0.367391	0.133933	0.999991	NO
LOC118568179	-0.766434	0.133951	0.999991	NO
Mrtfa	0.368342	0.133966	0.999991	NO
Dnah1	-0.492416	0.134019	0.999991	NO
Gstm3	-0.591587	0.13418	0.999991	NO
Gm10015	-0.538268	0.134227	0.999991	NO
Kcnd2	-0.648874	0.134273	0.999991	NO
Hyls1	0.468776	0.134328	0.999991	NO
L1cam	0.663247	0.134456	0.999991	NO
Dgkb	-0.61155	0.134622	0.999991	NO
Gng7	-0.450659	0.134633	0.999991	NO
Socs5	-0.39404	0.134681	0.999991	NO
Sat1	0.509879	0.134827	0.999991	NO
Ldoc1	-1.05431	0.134867	0.999991	NO
Prima1	0.521016	0.135013	0.999991	NO
Ltk	-0.916693	0.135179	0.999991	NO
H2ac23	-0.619824	0.13526	0.999991	NO
Myh15	-0.672793	0.135354	0.999991	NO
B4galt5	0.37432	0.13552	0.999991	NO
Gm14685	-0.819843	0.135567	0.999991	NO
Ucp2	0.354077	0.135665	0.999991	NO
Lmx1b	0.732586	0.135694	0.999991	NO
Smim27	-0.630012	0.135699	0.999991	NO
Glra3	0.676694	0.135701	0.999991	NO
Gngt2	0.652629	0.135764	0.999991	NO
Rmnd5a	0.441504	0.135794	0.999991	NO
Oit3	-0.628961	0.135806	0.999991	NO
Cd163l1	0.993202	0.135851	0.999991	NO
Lrrc8c	-0.545846	0.135908	0.999991	NO
Syt7	0.779034	0.136007	0.999991	NO
Atxn1	-0.436524	0.136123	0.999991	NO
Prdm1	-0.503966	0.136162	0.999991	NO
Ntsr1	0.924458	0.1363	0.999991	NO
Gm46207	-0.677449	0.136325	0.999991	NO
Relt	0.439273	0.136397	0.999991	NO
Syna	-0.664353	0.136433	0.999991	NO
Wbscr25	0.603905	0.13673	0.999991	NO
Acta1	-0.628578	0.13675	0.999991	NO
Gm10634	0.69004	0.136819	0.999991	NO
Magi2	-0.374046	0.136891	0.999991	NO
A730049H05Rik	-0.919394	0.13699	0.999991	NO
Ap4s1	-0.339263	0.137026	0.999991	NO
Slc26a11	0.476077	0.13704	0.999991	NO
Gm11703	-0.472336	0.137195	0.999991	NO
Clrn1	-0.555004	0.137241	0.999991	NO
Zdbf2	-0.597544	0.137281	0.999991	NO
4930556I23Rik	-0.714752	0.13734	0.999991	NO
Mindy4b-ps	0.954258	0.137362	0.999991	NO
Kcnip4	-0.48959	0.137468	0.999991	NO
Acp4	0.759406	0.13751	0.999991	NO
2310030G06Rik	0.505204	0.137612	0.999991	NO
Gm3667	-0.905843	0.137634	0.999991	NO
Klhl13	-0.331013	0.13783	0.999991	NO
Nat10	0.333176	0.137849	0.999991	NO
Gm36908	-0.595021	0.13788	0.999991	NO
Gm41069	-0.953968	0.137942	0.999991	NO
Cartpt	-0.583464	0.13803	0.999991	NO
Cdca7l	0.557218	0.13809	0.999991	NO
Gm35248	-0.542386	0.138129	0.999991	NO
Gm36685	0.548457	0.13825	0.999991	NO
BC048507	-0.603985	0.13838	0.999991	NO
Bok	-0.582314	0.138437	0.999991	NO
Sec61g	-0.554484	0.138467	0.999991	NO
Mbd4	0.514894	0.138491	0.999991	NO
Samm50	0.332529	0.138502	0.999991	NO
Ap2b1	-0.469024	0.138527	0.999991	NO
[truncated: 18,295 more rows]

## Sheet: WT AR vs Control
Gene	logFC	PValue	FDR	diffexpressed
Nptx2	-3.38412	1.01E-29	2.17E-25	DOWN
Pnoc	-2.5989	5.41E-28	5.78E-24	DOWN
Gm40594	-5.03959	9.98E-25	7.11E-21	DOWN
Adcyap1	-4.61808	1.53E-23	8.20E-20	DOWN
Kcnv1	-3.39744	7.17E-22	3.07E-18	DOWN
Nrn1	-2.56451	1.33E-20	4.73E-17	DOWN
Coch	-2.63185	7.55E-19	2.31E-15	DOWN
Ankrd31	-3.76908	6.75E-18	1.76E-14	DOWN
Chrnb3	-5.01792	7.85E-18	1.76E-14	DOWN
Vip	-2.25442	8.23E-18	1.76E-14	DOWN
Pcsk1	-2.94404	8.65E-17	1.68E-13	DOWN
Myo1h	3.08514	1.41E-16	2.51E-13	UP
Ucn	-3.93935	2.30E-16	3.79E-13	DOWN
Ptgs2	-2.63804	3.39E-16	5.18E-13	DOWN
Islr2	2.1517	3.68E-16	5.25E-13	UP
Lsm11	-2.08062	1.56E-15	2.09E-12	DOWN
Asb11	-2.93987	3.01E-15	3.78E-12	DOWN
Crh	-3.25713	3.89E-15	4.62E-12	DOWN
Lyve1	-4.19488	4.41E-15	4.96E-12	DOWN
Gucy2g	-3.0359	1.61E-14	1.72E-11	DOWN
Nr4a1	-2.29374	1.72E-14	1.75E-11	DOWN
Scube1	-1.99602	2.86E-14	2.78E-11	DOWN
Hdac9	-1.76449	3.26E-14	3.03E-11	DOWN
Nhlh1	4.20858	5.17E-14	4.61E-11	UP
Vgf	-2.49516	8.52E-14	7.29E-11	DOWN
9230009I02Rik	3.9978	1.22E-13	1.00E-10	UP
Rgs4	-2.22713	1.38E-13	1.09E-10	DOWN
Colq	-3.63171	1.77E-13	1.35E-10	DOWN
Gm32810	-3.68448	2.03E-13	1.50E-10	DOWN
Dlx6os1	-1.82784	3.64E-13	2.60E-10	DOWN
Gm39822	-3.13441	1.19E-12	8.20E-10	DOWN
AU023762	-2.75178	1.44E-12	9.63E-10	DOWN
Egr4	-2.6812	1.59E-12	1.03E-09	DOWN
Sost	-3.66869	1.76E-12	1.09E-09	DOWN
Dlx1as	-2.22418	1.78E-12	1.09E-09	DOWN
Pth2r	-2.55211	1.95E-12	1.16E-09	DOWN
Htr5b	-2.02852	2.17E-12	1.25E-09	DOWN
Nlrp10	-3.02427	5.48E-12	3.08E-09	DOWN
Egr1	-1.80622	5.71E-12	3.13E-09	DOWN
Hspb3	-3.24865	7.65E-12	4.09E-09	DOWN
Igfn1	-2.77313	8.03E-12	4.19E-09	DOWN
Mir670hg	-2.17866	1.02E-11	5.19E-09	DOWN
Tcap	-2.31505	1.22E-11	6.07E-09	DOWN
Grem1	-2.39174	1.39E-11	6.74E-09	DOWN
Ovol2	-2.93523	1.59E-11	7.53E-09	DOWN
Tmem114	3.16635	1.70E-11	7.91E-09	UP
Has3	-2.20346	1.81E-11	8.21E-09	DOWN
Gm35147	-2.84514	2.08E-11	9.25E-09	DOWN
Gm31610	-3.06272	2.59E-11	1.13E-08	DOWN
Gm42456	-2.66832	2.93E-11	1.22E-08	DOWN
Klhl40	-2.45055	2.96E-11	1.22E-08	DOWN
Grp	-2.77956	2.96E-11	1.22E-08	DOWN
Gm34567	3.3925	3.32E-11	1.33E-08	UP
Gm35948	-3.88438	3.36E-11	1.33E-08	DOWN
Hrk	2.04898	6.33E-11	2.46E-08	UP
Car4	-2.30696	6.84E-11	2.61E-08	DOWN
Serpind1	3.36427	7.57E-11	2.84E-08	UP
Lin7a	-1.11675	8.06E-11	2.97E-08	DOWN
Spred3	-1.38919	8.81E-11	3.19E-08	DOWN
Krt12	-2.13464	1.07E-10	3.82E-08	DOWN
Arc	-2.02272	1.23E-10	4.29E-08	DOWN
Npas4	-2.57942	2.14E-10	7.37E-08	DOWN
Nmbr	-2.18853	3.60E-10	1.21E-07	DOWN
LOC118567915	-2.33444	3.62E-10	1.21E-07	DOWN
Pappa2	-1.88054	4.36E-10	1.43E-07	DOWN
Rgs13	-2.3954	4.86E-10	1.57E-07	DOWN
Smoc2	2.59015	4.91E-10	1.57E-07	UP
1600029O15Rik	2.43286	6.61E-10	2.08E-07	UP
Camk4	-1.99157	7.52E-10	2.33E-07	DOWN
Gm40056	-2.37953	8.09E-10	2.46E-07	DOWN
Gm5820	-1.86672	8.20E-10	2.46E-07	DOWN
Rasgrp2	-1.24834	8.28E-10	2.46E-07	DOWN
Opn3	-1.57631	9.53E-10	2.79E-07	DOWN
Apol6	2.78527	1.26E-09	3.63E-07	UP
Lamb3	-3.04941	1.28E-09	3.65E-07	DOWN
Hcrtr2	-2.00359	1.47E-09	4.13E-07	DOWN
Phlda1	-1.17791	2.11E-09	5.86E-07	DOWN
Hectd2os	-3.21899	2.55E-09	7.00E-07	DOWN
Matn2	1.23449	3.17E-09	8.57E-07	UP
Dhrs7c	-2.35413	3.21E-09	8.58E-07	DOWN
Hapln1	-1.56851	3.32E-09	8.75E-07	DOWN
Trpc3	-2.35053	3.71E-09	9.66E-07	DOWN
Rhbdl3	-1.29945	5.82E-09	1.50E-06	DOWN
Mlip	-1.94005	6.49E-09	1.65E-06	DOWN
Tmem200b	-1.90037	7.94E-09	2.00E-06	DOWN
Slc4a11	2.15994	8.55E-09	2.13E-06	UP
Rps6ka5	1.05207	1.02E-08	2.51E-06	UP
Neurod4	2.24866	1.03E-08	2.51E-06	UP
Elk1	1.18618	1.15E-08	2.76E-06	UP
Sema3a	-1.52528	1.35E-08	3.20E-06	DOWN
Hectd2	-1.23628	1.62E-08	3.78E-06	DOWN
Rgs2	-1.16287	1.62E-08	3.78E-06	DOWN
Tmem196	-1.93355	1.85E-08	4.26E-06	DOWN
Lamp5	-2.03849	2.15E-08	4.90E-06	DOWN
Fras1	-1.4971	2.45E-08	5.52E-06	DOWN
Ifrd1	-0.846408	2.82E-08	6.27E-06	DOWN
4930429B21Rik	-1.92925	4.05E-08	8.93E-06	DOWN
Ramp3	-2.16305	5.16E-08	1.13E-05	DOWN
Elmo1	-1.22557	5.25E-08	1.13E-05	DOWN
Ptgs2os	-2.40858	5.62E-08	1.20E-05	DOWN
Gm15997	-2.63555	6.07E-08	1.28E-05	DOWN
Ush1c	2.76499	6.34E-08	1.32E-05	UP
Clnk	-1.86561	6.35E-08	1.32E-05	DOWN
Yjefn3	-1.30217	6.46E-08	1.33E-05	DOWN
Rasl10a	2.17551	6.53E-08	1.33E-05	UP
Egr3	-2.52207	6.65E-08	1.34E-05	DOWN
Adam19	-1.03484	7.39E-08	1.48E-05	DOWN
Esr2	1.90614	8.03E-08	1.59E-05	UP
Derl3	1.92079	8.10E-08	1.59E-05	UP
Rgs8	-1.41499	8.16E-08	1.59E-05	DOWN
Samd3	-2.42665	8.34E-08	1.61E-05	DOWN
Ccn3	-1.20166	9.02E-08	1.72E-05	DOWN
Wif1	-2.06956	9.17E-08	1.74E-05	DOWN
Shc3	-1.28461	9.61E-08	1.80E-05	DOWN
Kcna4	-1.76594	9.74E-08	1.80E-05	DOWN
LOC118568257	-2.76277	9.79E-08	1.80E-05	DOWN
Oca2	-1.88284	1.17E-07	2.14E-05	DOWN
Mas1	-1.95942	1.25E-07	2.27E-05	DOWN
Trp53i11	1.46093	1.29E-07	2.31E-05	UP
Allc	-2.58852	1.60E-07	2.85E-05	DOWN
Efcab6	-1.73809	1.87E-07	3.31E-05	DOWN
Smim43	-2.23282	1.90E-07	3.34E-05	DOWN
Mir692-2	1.51347	2.07E-07	3.59E-05	UP
Gm3948	3.1051	2.17E-07	3.75E-05	UP
Dusp6	-0.928053	2.33E-07	3.98E-05	DOWN
Sebox	2.60216	2.56E-07	4.35E-05	UP
Ankrd34c	-1.91158	2.64E-07	4.41E-05	DOWN
Ccn2	-1.59849	2.64E-07	4.41E-05	DOWN
BC053393	3.69168	2.69E-07	4.45E-05	UP
Gm41721	-2.09425	2.75E-07	4.52E-05	DOWN
LOC118568121	-2.22831	2.96E-07	4.83E-05	DOWN
Gm30529	-1.78946	2.99E-07	4.83E-05	DOWN
Ubash3b	-1.19342	3.17E-07	5.10E-05	DOWN
Cdkl4	1.86382	3.35E-07	5.35E-05	UP
Nos1	1.82625	3.49E-07	5.53E-05	UP
Aqp6	-1.74039	3.63E-07	5.71E-05	DOWN
Cidea	1.77402	3.71E-07	5.79E-05	UP
Tmsb10	0.908185	4.00E-07	6.20E-05	UP
LOC118567373	-1.97815	4.07E-07	6.27E-05	DOWN
Mylk3	-2.09503	4.15E-07	6.33E-05	DOWN
Icosl	1.78488	4.20E-07	6.37E-05	UP
Camk1g	-1.97212	4.62E-07	6.95E-05	DOWN
Jdp2	-0.945907	5.33E-07	7.97E-05	DOWN
Cadps2	-1.28537	5.61E-07	8.33E-05	DOWN
Gm52890	-1.45537	5.77E-07	8.50E-05	DOWN
LOC118567624	1.78771	5.85E-07	8.56E-05	UP
1110002E22Rik	-2.01533	6.12E-07	8.90E-05	DOWN
Otop2	2.46661	6.52E-07	9.41E-05	UP
Gm31419	-2.12328	6.76E-07	9.70E-05	DOWN
Serpina9	2.55282	7.10E-07	0.000101166	UP
Plxdc1	1.30757	7.25E-07	0.000102574	UP
Pik3ip1	0.873642	7.46E-07	0.00010498	UP
Tafa1	-1.42388	7.77E-07	0.000108555	DOWN
Gm26644	1.85863	8.05E-07	0.000111296	UP
Ppef1	-2.11639	8.07E-07	0.000111296	DOWN
Gm32348	-1.60492	8.57E-07	0.000117441	DOWN
Kcnh4	-1.92127	9.12E-07	0.000124131	DOWN
Gm13630	-1.99411	9.29E-07	0.000124833	DOWN
Rskr	2.65652	9.36E-07	0.000124833	UP
C730002L08Rik	-2.29973	9.37E-07	0.000124833	DOWN
Kcnt2	-1.30325	9.40E-07	0.000124833	DOWN
Slamf1	-1.79259	9.52E-07	0.000125572	DOWN
Phex	-1.53861	9.66E-07	0.000125857	DOWN
Erich5	1.9391	9.66E-07	0.000125857	UP
Ftl1-ps2	1.72831	9.71E-07	0.000125857	UP
Snai3	-2.61314	1.04E-06	0.000133578	DOWN
Sord	0.818555	1.06E-06	0.000135612	UP
Zfp750	3.02673	1.16E-06	0.000147986	UP
Impg1	-2.14046	1.24E-06	0.000156384	DOWN
Tgm3	-2.24779	1.30E-06	0.000162879	DOWN
Gm35161	-1.7281	1.37E-06	0.00017148	DOWN
Atp13a4	2.18191	1.38E-06	0.000172094	UP
Hs3st1	-1.10032	1.48E-06	0.000183033	DOWN
Btbd3	-1.25171	1.54E-06	0.000188261	DOWN
Neurog2	-1.75727	1.54E-06	0.000188261	DOWN
Spry4	-0.950078	1.67E-06	0.000202378	DOWN
Lmo4	-0.727784	1.70E-06	0.000205373	DOWN
Barx2	-2.00578	1.83E-06	0.00021967	DOWN
Crabp2	2.01252	2.02E-06	0.000240778	UP
2310026I22Rik	-2.35525	2.05E-06	0.000243069	DOWN
Gm4779	3.51714	2.08E-06	0.000245894	UP
Lnp1	-2.31703	2.23E-06	0.000261496	DOWN
Gm42189	-1.73857	2.41E-06	0.000280985	DOWN
Ngef	-1.32848	2.54E-06	0.000295044	DOWN
Dbh	-1.8768	2.62E-06	0.00030234	DOWN
Spata21	-1.89818	2.63E-06	0.00030234	DOWN
Car7	-1.87659	2.76E-06	0.000315413	DOWN
Nfatc2	-1.40128	3.26E-06	0.000370484	DOWN
Xirp2	-2.54864	3.41E-06	0.000385823	DOWN
S100a10	-0.986235	3.79E-06	0.00042697	DOWN
Dusp5	-1.33762	3.93E-06	0.00043965	DOWN
Sox11	0.775086	3.97E-06	0.000442031	UP
Inhba	-1.10785	4.24E-06	0.000466807	DOWN
Cd34	-1.19861	4.24E-06	0.000466807	DOWN
Ptx4	-2.40422	4.35E-06	0.000477373	DOWN
Hs3st5	-1.34264	4.53E-06	0.000493758	DOWN
Gm30102	2.89616	4.64E-06	0.000503945	UP
Trib2	-0.765111	4.90E-06	0.000528585	DOWN
Tbx2	-1.2519	5.08E-06	0.000545903	DOWN
Cdhr1	1.32263	5.13E-06	0.00054888	UP
Mical2	-1.54423	5.26E-06	0.000559367	DOWN
Gm3230	-1.48204	5.47E-06	0.000578753	DOWN
Camkk2	-1.07987	5.96E-06	0.000624553	DOWN
R3hdm1	-1.11442	5.96E-06	0.000624553	DOWN
Gm14340	-2.45811	6.16E-06	0.000642755	DOWN
Omp	2.10585	7.42E-06	0.000769801	UP
Gm36904	-1.77045	7.91E-06	0.000817085	DOWN
A930033H14Rik	-1.20907	7.95E-06	0.000817085	DOWN
Sec1	1.81977	8.25E-06	0.0008443	UP
Gm3558	-1.48177	8.34E-06	0.000849357	DOWN
Nhs	-0.883341	8.39E-06	0.000849711	DOWN
Gm34871	-1.39762	8.43E-06	0.000849711	DOWN
Gm572	-1.71475	8.53E-06	0.000855895	DOWN
Gm13383	-2.51427	8.61E-06	0.000860294	DOWN
Ahnak2	1.28764	9.15E-06	0.000909504	UP
Tbata	1.82879	9.27E-06	0.00091141	UP
Stmnd1	-2.14442	9.28E-06	0.00091141	DOWN
Tmem158	-1.22908	9.29E-06	0.00091141	DOWN
Adra1d	-1.23413	9.85E-06	0.000960719	DOWN
Htr2c	-1.21751	9.89E-06	0.000960719	DOWN
4933432I09Rik	-2.05939	1.04E-05	0.00100566	DOWN
Car10	-1.54948	1.06E-05	0.00102178	DOWN
Blnk	1.3252	1.07E-05	0.00102178	UP
Gm8624	1.65439	1.13E-05	0.0010758	UP
Nanos1	-1.15443	1.14E-05	0.00108294	DOWN
A730009L09Rik	-1.78301	1.16E-05	0.00109905	DOWN
Gm32918	-1.84893	1.17E-05	0.00110558	DOWN
Gm35037	-1.86268	1.19E-05	0.00111578	DOWN
Pla2g2f	2.72607	1.22E-05	0.0011378	UP
Synj2	-0.902152	1.24E-05	0.00115462	DOWN
Plagl1	-0.749227	1.28E-05	0.00118193	DOWN
2600014E21Rik	-1.66094	1.29E-05	0.00119089	DOWN
Slc7a1	-0.696728	1.34E-05	0.00122948	DOWN
Tef	1.09004	1.36E-05	0.00124223	UP
Slco1c1	-0.757603	1.37E-05	0.00124223	DOWN
Rpl24	1.03008	1.40E-05	0.00126371	UP
Hivep1	-0.799556	1.43E-05	0.00128651	DOWN
Proser2	-1.62486	1.43E-05	0.00128811	DOWN
Neurod2	1.44734	1.48E-05	0.00132534	UP
Lyst	0.680698	1.51E-05	0.00134217	UP
Gm30510	-1.40815	1.56E-05	0.00138064	DOWN
Ndst4	-1.28269	1.58E-05	0.00139384	DOWN
Scn10a	-1.6201	1.59E-05	0.00139829	DOWN
Cabp7	1.39359	1.61E-05	0.00141023	UP
Hrob	1.29914	1.69E-05	0.001478	UP
Klhl14	-2.08031	1.74E-05	0.00151589	DOWN
Gm10684	2.49283	1.75E-05	0.0015183	UP
Gm35856	-1.76406	1.78E-05	0.00153645	DOWN
Plcxd2	1.10705	1.80E-05	0.00154598	UP
Bdnf	-1.34742	1.81E-05	0.00154598	DOWN
Gm31525	-2.45747	1.82E-05	0.00154915	DOWN
Kcnh8	-1.50891	1.84E-05	0.001559	DOWN
Smyd3	0.790441	1.86E-05	0.00157009	UP
Kcng3	-1.71082	1.88E-05	0.00157933	DOWN
1500035N22Rik	-1.83937	1.92E-05	0.00160893	DOWN
Ptchd4	-0.760004	1.94E-05	0.00161776	DOWN
Kcnf1	-1.30517	1.97E-05	0.00163552	DOWN
Hcrtr1	-1.61687	1.98E-05	0.00163552	DOWN
Tmem44	-0.996042	1.98E-05	0.00163552	DOWN
Apold1	-1.25771	2.01E-05	0.00164828	DOWN
Gpr3	-1.23032	2.01E-05	0.00164828	DOWN
Pdp1	-0.873228	2.06E-05	0.00167832	DOWN
Tnnt1	-1.42175	2.12E-05	0.00172586	DOWN
Atp2c2	2.1059	2.19E-05	0.00177438	UP
Bmp3	-1.12545	2.22E-05	0.00178911	DOWN
Gm30958	-2.13839	2.23E-05	0.00179577	DOWN
Gm31465	-1.85405	2.30E-05	0.00183614	DOWN
Pwwp2b	0.896993	2.30E-05	0.00183614	UP
Gimap6	-1.48086	2.35E-05	0.00186604	DOWN
Gm34576	-2.31727	2.50E-05	0.00197275	DOWN
Ass1	1.66141	2.50E-05	0.00197275	UP
Serpinb8	-1.64609	2.70E-05	0.00212121	DOWN
Gm39615	-2.03868	2.79E-05	0.00218146	DOWN
Gsdma	1.32456	2.80E-05	0.00218146	UP
Alk	-1.12043	2.84E-05	0.002209	DOWN
1700120C14Rik	-1.49243	3.05E-05	0.00236359	DOWN
Trabd2b	-1.26447	3.08E-05	0.0023773	DOWN
Cbln4	-1.46867	3.10E-05	0.00238548	DOWN
C7	-1.51259	3.19E-05	0.00244459	DOWN
Fbxo9	-0.774274	3.22E-05	0.00245932	DOWN
Kcnk2	-0.693923	3.27E-05	0.0024896	DOWN
1700086L19Rik	-1.34701	3.32E-05	0.00250777	DOWN
Lbh	-0.752662	3.32E-05	0.00250777	DOWN
Fign	-1.07156	3.35E-05	0.00252154	DOWN
Tacr1	1.37771	3.58E-05	0.0026823	UP
Gpr68	1.64064	3.62E-05	0.00270473	UP
Zfp46	-0.6359	3.80E-05	0.00281929	DOWN
Gm4995	1.43828	3.82E-05	0.00281929	UP
AI593442	-1.26651	3.84E-05	0.00281929	DOWN
Gm34299	-1.38964	3.87E-05	0.00281929	DOWN
Gm32847	-1.70547	3.87E-05	0.00281929	DOWN
Prph	2.69352	3.87E-05	0.00281929	UP
Pcsk9	-1.25218	3.87E-05	0.00281929	DOWN
Gm32224	1.82228	3.88E-05	0.00281929	UP
Dusp4	-1.03838	3.91E-05	0.00283087	DOWN
Nptx1	1.46582	3.99E-05	0.00287936	UP
Sphk1	0.86247	4.02E-05	0.00289226	UP
Neu2	-1.36803	4.06E-05	0.00290935	DOWN
Spta1	-1.15606	4.22E-05	0.00301677	DOWN
Gm19582	-1.54971	4.30E-05	0.00306168	DOWN
Gm30694	-1.28611	4.33E-05	0.00307191	DOWN
Samd14	0.75475	4.50E-05	0.00318721	UP
Gm11525	1.45057	4.62E-05	0.00325619	UP
Rxfp2	-1.45901	4.84E-05	0.00340473	DOWN
Stard8	-0.681471	5.00E-05	0.00350321	DOWN
Adamts2	1.05611	5.05E-05	0.00352862	UP
Rxfp3	1.33474	5.30E-05	0.00369315	UP
Grm1	1.35548	5.41E-05	0.00375334	UP
LOC118568718	1.13743	5.43E-05	0.00375626	UP
Gm33045	-1.49968	5.50E-05	0.00379166	DOWN
Fzd10os	-1.15412	5.53E-05	0.00380409	DOWN
Gpx4	0.747653	5.67E-05	0.00388317	UP
Gm3693	-1.80423	5.85E-05	0.00399674	DOWN
Mrgpre	0.764788	5.93E-05	0.00403276	UP
Spata13	0.820878	5.94E-05	0.00403276	UP
Pgam2	1.3755	5.99E-05	0.00405014	UP
Cdk5r2	-1.37672	6.18E-05	0.00416707	DOWN
Chac1	-0.994603	6.34E-05	0.00426537	DOWN
Gm38808	-1.72007	6.38E-05	0.00427649	DOWN
Flrt2	-0.719773	6.50E-05	0.00434014	DOWN
Hivep2	-1.06762	6.54E-05	0.00435884	DOWN
A730060N03Rik	-1.57124	6.61E-05	0.00439133	DOWN
Mycn	-1.32896	6.85E-05	0.00453353	DOWN
Gm11419	-1.4479	6.92E-05	0.00456572	DOWN
Sprr1a	2.51068	7.24E-05	0.00475977	UP
Gm40331	1.80206	7.31E-05	0.00479096	UP
Wfs1	0.71991	7.37E-05	0.00482083	UP
Twist2	-2.16492	7.44E-05	0.00484639	DOWN
Palmd	-1.48274	7.71E-05	0.00501294	DOWN
Gm52877	-1.51193	7.94E-05	0.00514348	DOWN
Igsf8	0.645322	7.98E-05	0.00515293	UP
Vldlr	-0.62001	8.06E-05	0.00518149	DOWN
Ccdc188	-1.69367	8.07E-05	0.00518149	DOWN
Camkk1	1.3761	8.25E-05	0.00527953	UP
Osbpl3	-0.733285	8.27E-05	0.00527953	DOWN
Gm46038	-1.95975	8.49E-05	0.00540232	DOWN
Adcy8	-1.09776	8.61E-05	0.0054628	DOWN
Lurap1l	-1.0242	8.66E-05	0.00547669	DOWN
Ptn	-0.823061	8.71E-05	0.00548958	DOWN
Gm13498	1.06084	9.03E-05	0.0056778	UP
Gm10639	1.94961	9.07E-05	0.00568358	UP
Lingo3	-1.00619	9.13E-05	0.00570845	DOWN
Nhlh2	1.65114	9.23E-05	0.005743	UP
Mroh1	0.650859	9.24E-05	0.005743	UP
C130071C03Rik	-0.604558	9.30E-05	0.00575126	DOWN
Aldoart1	0.908026	9.31E-05	0.00575126	UP
Gabra4	-1.11748	9.47E-05	0.00582639	DOWN
Pde5a	-0.852934	9.49E-05	0.00582639	DOWN
Gm46107	-2.72075	9.51E-05	0.00582639	DOWN
Pak6	-1.01144	9.54E-05	0.00582639	DOWN
Brinp1	-1.18316	9.82E-05	0.00598114	DOWN
Lonrf3	0.7532	9.92E-05	0.00602557	UP
Pld5	-1.05023	0.000100016	0.00605704	DOWN
Scx	1.29158	0.000101104	0.00610565	UP
Kmo	-1.59181	0.000106674	0.0064235	DOWN
Gm20190	1.42512	0.000106968	0.0064235	UP
Dbpht2	-1.15804	0.000108839	0.00651751	DOWN
A930002C04Rik	-1.54628	0.000112387	0.00671122	DOWN
Fam163a	-1.44366	0.000112787	0.00671632	DOWN
Mir692-1	1.67804	0.000115687	0.00686989	UP
Dnajb2	0.639494	0.000116966	0.0069266	UP
Cdh6	-0.849456	0.000119433	0.00705314	DOWN
Evc2	0.701427	0.000120908	0.00712058	UP
Glt8d2	2.05279	0.000127746	0.0075026	UP
B3galt2	-0.880411	0.000128529	0.0075279	DOWN
Fnip2	0.655801	0.000133285	0.00778517	UP
Gdf11	0.572403	0.000134766	0.00785018	UP
Gpr101	-1.49537	0.000136041	0.00790297	DOWN
Dusp7	-0.825292	0.000136771	0.00792213	DOWN
Areg	-1.72424	0.000137501	0.00792213	DOWN
Bhlhe41	0.637562	0.000137701	0.00792213	UP
Gm15663	-1.01622	0.000137854	0.00792213	DOWN
Scgn	-1.34819	0.000138307	0.0079269	DOWN
Plppr4	-1.05183	0.000139396	0.00796796	DOWN
Plppr5	-0.972184	0.000140161	0.00798901	DOWN
Wdr91	0.645083	0.000141069	0.00798901	UP
Upk1b	2.68853	0.000141166	0.00798901	UP
Gm31815	-1.58418	0.000141259	0.00798901	DOWN
Ebf2	-1.69004	0.000146255	0.00823659	DOWN
Cbarp	-0.925093	0.000146408	0.00823659	DOWN
Npas2	-0.955912	0.000147543	0.00826304	DOWN
Pdk2	0.695223	0.000147651	0.00826304	UP
Gm2897	-1.10755	0.000148574	0.00829302	DOWN
A430027H14Rik	-1.16845	0.000154163	0.00858253	DOWN
Rpl11	0.838956	0.000154566	0.00858265	UP
Efna1	1.23807	0.000160952	0.00891405	UP
Smim38	1.3548	0.000162063	0.00895241	UP
Ccdc71l	0.624171	0.000163162	0.00896966	UP
Cap2	-0.850981	0.000163214	0.00896966	DOWN
Lgals3	1.14869	0.000166003	0.00909951	UP
Htr2a	-1.3127	0.000166447	0.00910051	DOWN
Olfm4	1.73539	0.000170758	0.00931239	UP
Ptprh	1.4644	0.000175159	0.00952809	UP
Scg2	-0.808568	0.000176737	0.00958955	DOWN
B230209E15Rik	-1.20043	0.000177254	0.00959325	DOWN
F730016J06Rik	-1.74101	0.000188502	0.0101762	DOWN
Baiap2l2	-1.11368	0.000193098	0.0103981	DOWN
4930526F13Rik	-1.4871	0.000194901	0.0104534	DOWN
P2rx5	1.17533	0.000195102	0.0104534	UP
Gm32974	-1.47822	0.000195894	0.0104695	DOWN
Gm32793	-1.55632	0.000196449	0.010473	DOWN
Dsg1b	-1.45018	0.000201512	0.0107162	DOWN
Gm31740	-1.35869	0.000217783	0.0115528	DOWN
Slc16a11	1.2299	0.00022004	0.0116436	UP
Cck	-1.34143	0.000225261	0.0118905	DOWN
Kcnq5	-1.1803	0.000227291	0.0119681	DOWN
Dlx1	-0.835428	0.000228396	0.0119967	DOWN
Pcdh20	-0.926863	0.000230318	0.012068	DOWN
Gm3248	-1.17283	0.000232164	0.012135	DOWN
Gm46538	-1.6951	0.000241633	0.0125991	DOWN
Srl	-0.779997	0.000258314	0.0134361	DOWN
Spsb4	-0.724492	0.000259274	0.0134533	DOWN
H2-Q5	1.45981	0.000262687	0.0135974	UP
Hspb7	-1.55505	0.000264551	0.01366	DOWN
Gm31458	1.73713	0.000265434	0.01366	UP
Shisa2	-0.980249	0.000265814	0.01366	DOWN
Gm8264	1.43818	0.000266956	0.0136858	UP
Crhbp	-1.60413	0.000269394	0.0137778	DOWN
Trim9	-0.884269	0.000271191	0.0138365	DOWN
Ankdd1a	1.43502	0.00027291	0.0138911	UP
Macc1	-1.77689	0.000274571	0.0139183	DOWN
Usp50	2.11326	0.000274746	0.0139183	UP
Scn4a	1.64396	0.00027743	0.014021	UP
Diras2	-1.29545	0.000285092	0.0143743	DOWN
Sorbs2	-0.670129	0.000296449	0.0149118	DOWN
Mybpc3	-1.59745	0.000300079	0.0150213	DOWN
Pip5kl1	1.34352	0.000300346	0.0150213	UP
Gadd45g	0.685837	0.000301118	0.0150213	UP
Gdf10	-1.12928	0.000301438	0.0150213	DOWN
Anpep	1.11828	0.000307151	0.0152704	UP
Sgtb	-0.969004	0.000311506	0.015451	DOWN
Mctp1	-0.713205	0.000314003	0.0155388	DOWN
Inpp5f	-0.596278	0.000317071	0.0156544	DOWN
Gm20063	-1.62277	0.000321428	0.015811	DOWN
Gm32836	-1.71082	0.000321722	0.015811	DOWN
Gm13016	-1.20012	0.000322858	0.0158304	DOWN
Rps15a	0.583659	0.000327649	0.0160286	UP
Mat2b	-0.687491	0.000328874	0.0160518	DOWN
Asap2	-0.591546	0.000334302	0.0162795	DOWN
Adrb1	-0.629619	0.000337847	0.0163926	DOWN
Gm28707	-1.5757	0.000338157	0.0163926	DOWN
Stac2	1.17967	0.000338968	0.0163947	UP
Snx8	0.698145	0.000340277	0.0164209	UP
Ccdc74a	0.810997	0.000343036	0.0165167	UP
Nol4	-1.10222	0.000343984	0.0165251	DOWN
Rps21	0.77275	0.000345453	0.0165585	UP
Kcnj2	-0.864017	0.0003483	0.0166576	DOWN
Fgf13	-0.778135	0.000349945	0.0166989	DOWN
Nr4a3	-1.36958	0.000351986	0.0167589	DOWN
Ebp	0.64151	0.000354583	0.0168451	UP
Gm17501	-1.19612	0.000362762	0.0171954	DOWN
LOC118568240	-1.37115	0.000364943	0.0172605	DOWN
Gng4	-1.05996	0.000370308	0.017461	DOWN
Chit1	1.9391	0.000370815	0.017461	UP
Zfp804b	-1.45031	0.000374582	0.0175996	DOWN
Gm20594	1.48111	0.000375926	0.017624	UP
Gm45904	-1.19745	0.000388085	0.0181542	DOWN
Gm38864	-1.46807	0.000390202	0.0182134	DOWN
Apol7a	1.47956	0.0004169	0.0194172	UP
Gm41305	-1.09467	0.000423928	0.0197016	DOWN
Ctxn2	1.27802	0.000427952	0.0198455	UP
Gnb5	-0.690715	0.000429838	0.0198866	DOWN
Etv1	-0.666288	0.000431378	0.0198866	DOWN
Gm40841	1.14095	0.00043226	0.0198866	UP
Mgst3	-0.77993	0.000432561	0.0198866	DOWN
Trdn	-1.394	0.000439759	0.0201742	DOWN
Gm32510	-0.947802	0.000441979	0.0202077	DOWN
Fam81a	-1.01698	0.00044238	0.0202077	DOWN
Cish	0.839119	0.000443884	0.0202331	UP
Lemd1	-1.11063	0.000445512	0.0202641	DOWN
Gm41442	-1.08219	0.000446844	0.0202816	DOWN
Myh2	-1.34649	0.000450701	0.0204133	DOWN
Bach1	0.581775	0.000456964	0.0206532	UP
Gm46623	-1.84343	0.000461321	0.0207946	DOWN
1110032F04Rik	-1.03258	0.000462036	0.0207946	DOWN
Ppp1r1c	-1.49463	0.000467519	0.0209971	DOWN
Tfap2d	-0.964369	0.000470315	0.0210437	DOWN
Rph3a	-1.06042	0.000470526	0.0210437	DOWN
Itga11	1.02826	0.000475903	0.021225	UP
Atf4	-0.640645	0.000476564	0.021225	DOWN
Mal2	-0.960347	0.000479637	0.0212751	DOWN
Cox8b	1.28125	0.00047968	0.0212751	UP
Rps7	0.876503	0.000481471	0.0213103	UP
Alkal2	-1.32059	0.000489074	0.0216021	DOWN
Dusp1	-0.778254	0.000493139	0.0217368	DOWN
Uap1l1	0.933674	0.000496588	0.0218437	UP
Thrb	-0.855036	0.000503574	0.0221056	DOWN
Gm52252	-1.01401	0.000505784	0.0221571	DOWN
Tac4	-1.47033	0.000507508	0.0221871	DOWN
Gm39332	2.2234	0.000508757	0.0221963	UP
Gabra1	-1.19254	0.000520211	0.0226498	DOWN
A330074K22Rik	0.894228	0.000522476	0.0227022	UP
6530403H02Rik	1.33423	0.000530624	0.0230088	UP
Ldoc1	-1.36585	0.000532371	0.0230088	DOWN
Ankrd1	-1.75981	0.000533181	0.0230088	DOWN
Gm8618	1.56428	0.000533836	0.0230088	UP
Npy	-0.797783	0.000535998	0.0230176	DOWN
8430415O14Rik	-1.49656	0.000536194	0.0230176	DOWN
Clec11a	-1.14017	0.000539986	0.0230898	DOWN
C230034O21Rik	-1.28033	0.000540954	0.0230898	DOWN
Rad51ap2	-1.21395	0.000541292	0.0230898	DOWN
Scn3b	-0.882335	0.000542197	0.0230898	DOWN
Noct	-0.586671	0.000546426	0.0231837	DOWN
Gm37679	-1.53903	0.000546571	0.0231837	DOWN
Ptgds	0.940523	0.000552377	0.0233836	UP
LOC118568281	0.999793	0.000556812	0.0234348	UP
Rasgrf2	0.980957	0.000557193	0.0234348	UP
Pamr1	-0.763374	0.000557762	0.0234348	DOWN
Gm31075	-1.33247	0.000557972	0.0234348	DOWN
Rps28	0.772068	0.000560079	0.0234772	UP
Aifm3	1.19084	0.000565994	0.0236787	UP
Gm30177	-1.26794	0.000572261	0.0238628	DOWN
Gpr12	-1.02616	0.000572628	0.0238628	DOWN
Mreg	0.864607	0.000578948	0.0240025	UP
Gm32458	-1.36275	0.000579015	0.0240025	DOWN
Sptssb	-1.32432	0.000579346	0.0240025	DOWN
LOC105246914	-1.32524	0.000582431	0.0240836	DOWN
Fat3	-0.800167	0.000590358	0.0243642	DOWN
Gm8158	1.29926	0.000605732	0.0249282	UP
Ntf3	1.30727	0.000606356	0.0249282	UP
Rpl39	0.706458	0.000612724	0.0251417	UP
Lgi4	0.854899	0.000616079	0.0252309	UP
Gm14285	-1.26337	0.00063148	0.0258122	DOWN
Aldh1a3	-1.31265	0.000637635	0.026014	DOWN
Fam13b	-0.586015	0.000640078	0.026064	DOWN
Usp35	0.547927	0.000641778	0.0260835	UP
Urah	1.5093	0.000645072	0.0261637	UP
Syt17	0.96517	0.000646198	0.0261637	UP
Gm33610	1.14063	0.000653994	0.0264293	UP
Atp6v1b1	1.61999	0.000656001	0.0264604	UP
Gm35925	-1.43925	0.000662286	0.0266636	DOWN
Ccl8	1.8616	0.000674008	0.0270845	UP
Gabrr1	-1.5621	0.000675309	0.0270858	DOWN
Hal	1.79572	0.00067945	0.0271691	UP
Gabra5	-1.07584	0.000679926	0.0271691	DOWN
Psme2	0.996103	0.00068693	0.0273977	UP
Armcx6	0.801735	0.000707851	0.0281796	UP
Zbtb16	-0.678308	0.000713167	0.0283385	DOWN
Col26a1	-0.882004	0.000715664	0.0283849	DOWN
Spred2	-0.544108	0.000724543	0.0286737	DOWN
R3hdm2	-0.636522	0.000725627	0.0286737	DOWN
Aloxe3	1.1898	0.0007301	0.0287564	UP
Ttc39b	-0.665198	0.000730412	0.0287564	DOWN
Slc2a13	-0.916551	0.000734749	0.028874	DOWN
Lrp8os2	1.29805	0.000737232	0.0289184	UP
Kit	-0.934928	0.000740151	0.0289798	DOWN
Slc41a3	0.827031	0.000754967	0.0295058	UP
Gm12522	1.06158	0.000762862	0.0297132	UP
P2rx1	1.48456	0.000763052	0.0297132	UP
Fndc9	-1.15171	0.000784632	0.0304633	DOWN
Uckl1os	-0.975913	0.000785167	0.0304633	DOWN
Kctd15	-0.570245	0.000788122	0.0305226	DOWN
Gstm3	1.42929	0.000795248	0.0307429	UP
Rpl23	0.764879	0.000797089	0.0307584	UP
Pdgfa	-0.564812	0.000800889	0.0308337	DOWN
Dgkz	-0.681915	0.000801989	0.0308337	DOWN
Gm41635	-1.18247	0.000803367	0.0308337	DOWN
Rps23	0.842515	0.00081323	0.0311563	UP
Gm31087	-1.35258	0.000819279	0.0313319	DOWN
Nkapd1	-0.580785	0.000825895	0.0315285	DOWN
Gm46853	-1.02944	0.000832213	0.0317131	DOWN
Kcnj4	-1.0914	0.000855078	0.0325265	DOWN
Chrna3	-1.33887	0.000859398	0.0326327	DOWN
Gabrd	-1.3226	0.000864614	0.0327361	DOWN
Gm32309	1.52488	0.000865183	0.0327361	UP
LOC118568798	-1.07583	0.000868274	0.032795	DOWN
Dnajb5	-0.673803	0.000876873	0.0330613	DOWN
Gm46122	-1.26521	0.000882894	0.0332298	DOWN
A330069K06Rik	-1.45297	0.000899306	0.0337173	DOWN
Cln6	0.617631	0.00089962	0.0337173	UP
Dio3	0.982684	0.00090058	0.0337173	UP
Rasef	-1.23374	0.000909512	0.0339922	DOWN
LOC115486929	-1.29037	0.000927514	0.0346045	DOWN
Npy2r	1.10286	0.000932797	0.0346847	UP
LOC118567429	-1.06213	0.000932908	0.0346847	DOWN
Kcnh7	-1.1075	0.000937711	0.0348028	DOWN
Prdx6b	1.32084	0.000943162	0.0349444	UP
Prkar2b	-0.839701	0.000945391	0.0349664	DOWN
Gpr63	-0.790999	0.000954878	0.0351675	DOWN
Rasal2	-0.637368	0.000954935	0.0351675	DOWN
Ksr1	0.526146	0.000955763	0.0351675	UP
Ptpn5	-0.965889	0.000958937	0.0351974	DOWN
Zfhx2os	1.1648	0.000959871	0.0351974	UP
Slco1b2	-1.20475	0.000965251	0.0353341	DOWN
Colec11	1.41285	0.000967752	0.0353651	UP
Gm53058	-1.16265	0.000972618	0.0354823	DOWN
Ccdc126	0.715461	0.000987202	0.035953	UP
Stat2	0.580312	0.000993077	0.0360906	UP
Dcdc2c	-1.66066	0.000994358	0.0360906	DOWN
Spag5	0.912674	0.00100274	0.036323	UP
Rpl5	0.813214	0.00100416	0.036323	UP
Lrat	-1.1059	0.00100814	0.0364056	DOWN
Nkrf	-0.720351	0.00102316	0.0368855	DOWN
F7	1.99676	0.00104032	0.0374412	UP
Kcng4	0.975521	0.00104659	0.0376034	UP
Gm12816	0.810234	0.0010553	0.0378484	UP
Pdrg1	0.531501	0.00105695	0.0378484	UP
Cys1	0.947778	0.00107986	0.0386039	UP
Lancl3	-0.931306	0.00108473	0.0387133	DOWN
Zfas1	0.65047	0.00109241	0.0389224	UP
Sertm1	-0.910552	0.0011014	0.0391775	DOWN
Slc2a5	1.3151	0.00111244	0.0395044	UP
Gm35824	1.53843	0.00111697	0.0395996	UP
Gm6570	1.11656	0.00112389	0.039779	UP
Gm12538	0.850246	0.00112853	0.0398772	UP
Gm33738	1.70602	0.00113822	0.0401532	UP
Gm39043	-1.74212	0.00114058	0.0401701	DOWN
Necab1	-1.1384	0.00114245	0.0401701	DOWN
Gm30375	-0.986674	0.00114521	0.0402008	DOWN
Gm33210	-1.3638	0.00114813	0.0402076	DOWN
Trib3	-0.8992	0.00114916	0.0402076	DOWN
St6gal2	-1.03897	0.00116162	0.0405769	DOWN
Gm5218	1.46669	0.00117548	0.0409943	UP
Cth	-0.889187	0.00118582	0.0412875	DOWN
4930519K11Rik	-1.6188	0.00119459	0.0415251	DOWN
Fibin	-0.874142	0.0012048	0.0417852	DOWN
Unc5d	-1.00719	0.00120598	0.0417852	DOWN
Gm46533	1.17217	0.00120984	0.0418511	UP
Cckbr	-1.4041	0.00121448	0.0419116	DOWN
Crcp	0.573201	0.00121551	0.0419116	UP
TrnE	-1.05055	0.0012346	0.0425012	DOWN
Ltb	-1.23356	0.00124591	0.0428093	DOWN
Slit1	1.03905	0.00124755	0.0428093	UP
Naca	0.68946	0.00125499	0.0429955	UP
Cygb	1.07974	0.00125709	0.0429984	UP
Gm39385	1.30907	0.00126128	0.043073	UP
Gm33746	-0.941389	0.00126626	0.0431338	DOWN
Filip1l	-0.961437	0.0012671	0.0431338	DOWN
Dock5	-0.730884	0.00127678	0.0433945	DOWN
Lrrc6	-0.858874	0.0012808	0.0434293	DOWN
Wnt10b	1.29221	0.00128187	0.0434293	UP
Smco3	0.899789	0.00128838	0.0435807	UP
B3galt5	0.649572	0.00131458	0.0443095	UP
Rara	-0.669601	0.00131473	0.0443095	DOWN
Gm13446	-1.14282	0.00131615	0.0443095	DOWN
Gm12536	-1.18478	0.00132826	0.044647	DOWN
Gask1b	-1.11444	0.00133261	0.0447229	DOWN
Rpl3	0.68549	0.00134321	0.0450082	UP
Pcp4	-0.751694	0.00134768	0.0450872	DOWN
Adra1b	-0.700019	0.00135155	0.0451459	DOWN
D830030K20Rik	-1.02709	0.0013547	0.0451806	DOWN
Fosl2	-0.632218	0.00135722	0.0451941	DOWN
Fabp5	0.888288	0.00137795	0.0458132	UP
Stx1a	-1.02077	0.00138806	0.0460777	DOWN
Cntn2	0.852453	0.00140564	0.0465889	UP
Mir365-1	-1.58433	0.001408	0.0465947	DOWN
Bid	0.624278	0.00141762	0.0468406	UP
Opn1mw	1.57791	0.00143835	0.0474521	UP
Cox7c	0.862411	0.00144201	0.0474996	UP
Sema3c	-0.507618	0.00146286	0.0481123	DOWN
Gm42154	-1.79109	0.00147333	0.0483821	DOWN
Pde4c	-1.22489	0.00148493	0.0486885	DOWN
Gm5454	-0.705191	0.00149501	0.0488922	DOWN
Cps1	-1.23764	0.00149572	0.0488922	DOWN
Scin	1.21626	0.00152548	0.0497888	UP
B3gat1	-0.825724	0.00152809	0.0497979	DOWN
Acer2	1.1339	0.00154081	0.0501362	NO
Tll2	1.28141	0.00156783	0.0509379	NO
Gba2	-0.764036	0.00157044	0.0509452	NO
Gm15682	0.842909	0.00158682	0.0513309	NO
Chsy3	-0.952268	0.00158713	0.0513309	NO
Kcnh5	-0.928092	0.00162192	0.0523766	NO
L3mbtl4	-1.11622	0.00163074	0.0525821	NO
C030004G16Rik	-0.929723	0.00164476	0.0529543	NO
2900041M22Rik	1.52667	0.00165887	0.0533249	NO
Hrc	-0.949387	0.00166126	0.0533249	NO
Pdzrn3	-0.905885	0.00168353	0.0539588	NO
Gm4796	1.31326	0.00170092	0.0544344	NO
Frmd3	-0.74204	0.00170682	0.0545419	NO
Gstp2	0.834238	0.00171441	0.0546275	NO
Smad7	-0.824439	0.00171462	0.0546275	NO
Slc35d3	-0.961193	0.00171801	0.0546541	NO
Rpl9	0.918619	0.0017227	0.054722	NO
Gm20387	-0.917968	0.00173268	0.0549573	NO
P4ha1	-0.515912	0.00175671	0.0556369	NO
Gm46655	1.19226	0.00176848	0.0559268	NO
Ildr2	-0.8424	0.00178091	0.0562368	NO
Gm30453	-1.49775	0.0017927	0.0565256	NO
Cacng3	-0.943509	0.00179636	0.0565576	NO
Trpv6	-1.34073	0.00180589	0.0567741	NO
Sytl1	1.03262	0.00181613	0.057012	NO
Gm10406	-1.03993	0.00182288	0.0571047	NO
Gm36251	-1.56051	0.00182828	0.0571047	NO
Gpr161	0.635149	0.00183148	0.0571047	NO
Siah3	-0.944273	0.00183194	0.0571047	NO
Pkia	0.560483	0.00183244	0.0571047	NO
Ctnna3	-1.07557	0.00183645	0.0571464	NO
Cntfr	0.524868	0.00184421	0.0572595	NO
Adm2	-1.1935	0.00184707	0.0572595	NO
Rab3c	-0.874042	0.00184854	0.0572595	NO
Il1rl2	0.969824	0.00185166	0.0572595	NO
Zdhhc8	-0.574622	0.00185347	0.0572595	NO
Sema3f	0.998926	0.00186593	0.0575505	NO
Nwd2	-1.35814	0.00186882	0.0575505	NO
Gm9199	1.09421	0.00187097	0.0575505	NO
Csl	1.07965	0.0018763	0.0576314	NO
Mpl	-1.16653	0.00188408	0.0577876	NO
Plppr3	0.553181	0.00191594	0.0586539	NO
Plin4	1.38297	0.00191782	0.0586539	NO
Rpl30	0.639072	0.00192192	0.0586955	NO
Gm35823	-1.27259	0.00192551	0.0587212	NO
Gucy2c	1.40523	0.0019354	0.0589386	NO
Nek7	-0.490859	0.00194089	0.0590219	NO
Ctxn3	-1.31474	0.00194986	0.0592105	NO
Etl4	-0.660319	0.00203921	0.0618359	NO
Jun	0.654087	0.00204861	0.0620328	NO
Itprid1	-1.48791	0.00205908	0.0622618	NO
Gm3696	-1.00819	0.00208417	0.0629314	NO
Rpl37	0.817247	0.00210295	0.0633395	NO
Gm38795	-1.35297	0.00210361	0.0633395	NO
Col24a1	-0.906833	0.00211198	0.063502	NO
Ttll11	-0.826387	0.00211891	0.0636013	NO
Glp2r	1.63825	0.00212123	0.0636013	NO
LOC102640985	1.42705	0.00214497	0.0642229	NO
Cd7	1.64052	0.00215693	0.0644908	NO
Atp1a1	-0.736633	0.0021621	0.064555	NO
Ap5z1	0.497277	0.0021838	0.065112	NO
Cracdl	-1.02614	0.00220161	0.065496	NO
Dlk2	-1.14264	0.00220566	0.065496	NO
Penk	-1.14704	0.00220587	0.065496	NO
Gm35102	1.68154	0.00221226	0.0655766	NO
Serpina3g	2.22992	0.00221669	0.0655766	NO
Cyp4f37	1.08195	0.00222071	0.0655766	NO
Mfsd4a	-0.581056	0.00222086	0.0655766	NO
Ero1a	-0.505441	0.00223916	0.0660257	NO
Gm8137	1.33619	0.00228077	0.0671601	NO
Lipg	-1.34636	0.00230696	0.067838	NO
Robo2	-0.732145	0.00232313	0.0681464	NO
Csn3	-1.0296	0.00232382	0.0681464	NO
Gm46562	1.10969	0.00234389	0.0686407	NO
Kcnn2	-0.737671	0.00235275	0.0687823	NO
Fbxw7	-0.725939	0.00235516	0.0687823	NO
Rpl32l	0.814632	0.0023662	0.0690103	NO
Per2	-0.527852	0.00237471	0.0691644	NO
Plekhs1	-1.05672	0.00238674	0.06942	NO
Lrrc55	-0.856657	0.002391	0.0694495	NO
Gm46054	1.13282	0.00241759	0.0701267	NO
H2bc22	1.0344	0.00243506	0.0703944	NO
Gm6402	0.804991	0.00243557	0.0703944	NO
Rps18	0.583675	0.0024367	0.0703944	NO
Rps16	0.855289	0.00244805	0.0706268	NO
H2-K2	1.08663	0.00245648	0.0707524	NO
Rps12-ps13	1.19455	0.00245903	0.0707524	NO
Adamts18	1.1742	0.00247888	0.0712278	NO
LOC118568499	-1.09304	0.00251696	0.072225	NO
Mctp2	0.849599	0.00252272	0.0722931	NO
Vstm2a	-0.760082	0.00253023	0.0724114	NO
Pfkl	0.50936	0.00254584	0.0727605	NO
Wdr95	-0.985129	0.00257908	0.0736122	NO
Gm14279	1.16446	0.00264266	0.0752711	NO
Ptpn3	-0.76479	0.00264424	0.0752711	NO
Aspg	1.00282	0.00265849	0.0755761	NO
Gm30444	-1.23076	0.00266447	0.0756455	NO
Ndrg3	-0.73522	0.00268152	0.0760238	NO
Cd276	-0.545301	0.00268491	0.0760238	NO
Abi3bp	0.929754	0.00273573	0.0773603	NO
Cx3cl1	-0.859861	0.00274846	0.0776177	NO
Slc9a9	-0.491674	0.00277045	0.0781356	NO
5330416C01Rik	-1.25695	0.0027881	0.0785297	NO
Gm14541	1.09003	0.00279518	0.0786255	NO
Tyro3	-0.669492	0.00281756	0.0791508	NO
Fau	0.817138	0.00282217	0.0791763	NO
Casr	1.52261	0.00284673	0.0796911	NO
Adamts13	1.38942	0.00284797	0.0796911	NO
Ybx2	0.892341	0.00285557	0.0797991	NO
Slc7a5	-0.657897	0.00287129	0.0801339	NO
Krt77	1.34348	0.00288594	0.080371	NO
Cort	-1.15682	0.00288731	0.080371	NO
Ephx4	-0.533555	0.00289463	0.0804699	NO
Gabrg3	-0.936582	0.00290416	0.0806302	NO
Gm36163	-1.31036	0.00295693	0.0819887	NO
Dclk3	0.935755	0.00297553	0.0823908	NO
Gpr137b	0.627721	0.00298035	0.0823908	NO
Kcns1	-0.883047	0.002983	0.0823908	NO
Gm26684	-1.44472	0.00300147	0.0827941	NO
Pou3f1	-0.939406	0.003021	0.0831378	NO
Tmem171	1.44329	0.00302171	0.0831378	NO
Tgfb1i1	-0.708609	0.00304932	0.0837348	NO
Vxn	-0.755043	0.00305124	0.0837348	NO
Rps10	0.862152	0.00310194	0.0850169	NO
Fan1	0.534971	0.00310874	0.0850768	NO
Osbpl8	-0.639919	0.00311208	0.0850768	NO
Plcl1	-0.512824	0.0031249	0.0853181	NO
Gm46272	-0.963416	0.0031316	0.085392	NO
Gm14438	0.551875	0.00313668	0.0854215	NO
Prrt2	0.822014	0.00315358	0.0857726	NO
Col10a1	-1.34214	0.00317198	0.0861633	NO
TrnL1	-0.909172	0.00318606	0.086436	NO
Myo16	-0.626041	0.00320019	0.0867094	NO
Trim54	-1.27922	0.00322104	0.0871638	NO
Bcl2l11	0.600513	0.00324284	0.0876427	NO
1810010H24Rik	-0.745858	0.00327902	0.0885087	NO
Ssbp2	0.611771	0.00331865	0.0894654	NO
Nme2	0.545074	0.00332484	0.0895194	NO
Lrrc73	-0.751005	0.00334707	0.0900046	NO
Wdr72	-0.813375	0.0033823	0.0908376	NO
Tacr3	-1.68586	0.00339053	0.0909444	NO
Plcl2	-0.726918	0.00340511	0.0911363	NO
Adarb2	-0.794858	0.00340621	0.0911363	NO
Spry1	-0.616393	0.00342995	0.0916568	NO
Snhg9	0.989586	0.00344138	0.0918475	NO
Gm12992	-0.830968	0.00344812	0.0919126	NO
Gm3667	-1.04837	0.00346034	0.0920229	NO
Frat1	0.836331	0.00346087	0.0920229	NO
n-R5s133	2.27291	0.00347524	0.0922904	NO
Gm12930	-1.14378	0.00353103	0.0936555	NO
Gm36139	-1.25009	0.00354118	0.0938085	NO
Homer2	-0.741283	0.00355832	0.094085	NO
Neu1	0.448937	0.00356042	0.094085	NO
Adcy2	-0.662327	0.00356495	0.0940882	NO
Vstm2b	-0.764811	0.00358595	0.0945154	NO
Gm36549	-1.0095	0.00359719	0.0945154	NO
H3c4	-0.880543	0.00359738	0.0945154	NO
D430036J16Rik	-1.11049	0.00360019	0.0945154	NO
Rpl19	0.666002	0.00360904	0.0945154	NO
Gm15483	0.938148	0.00360953	0.0945154	NO
Spats2l	-0.567541	0.00361208	0.0945154	NO
Arx	-0.436847	0.00362897	0.0948413	NO
Sema3e	-0.648815	0.00369777	0.0965213	NO
Slc27a2	-1.28605	0.00371889	0.0969118	NO
Gucy1a1	-0.871062	0.00373264	0.0969118	NO
Fgf12	-0.841483	0.00373376	0.0969118	NO
Tmem245	0.495594	0.00373502	0.0969118	NO
LOC108167594	0.951983	0.0037354	0.0969118	NO
Susd5	-0.957199	0.00375288	0.0972474	NO
Rpl13	0.65473	0.00377792	0.0977776	NO
Wdr6	0.505907	0.00381023	0.0984916	NO
Rplp2	0.561365	0.00381472	0.0984916	NO
Ngfr	-1.37334	0.00385341	0.0993705	NO
Sh3bgrl2	0.505081	0.0038922	0.100197	NO
Dipk2a	-0.488573	0.00389481	0.100197	NO
Cldn23	1.16963	0.00390045	0.100221	NO
Zfp385b	-0.6648	0.00390926	0.100327	NO
Chml	-0.534806	0.00391783	0.100426	NO
Gm33228	-0.845933	0.00392624	0.100521	NO
LOC118568637	1.15729	0.00394948	0.100995	NO
Slc44a5	0.726646	0.00397186	0.101446	NO
Gm3020	-1.07718	0.00398753	0.101712	NO
Stk38l	-0.48615	0.00399179	0.101712	NO
St8sia6	-1.24966	0.00401047	0.102066	NO
Hs3st2	-0.90405	0.00402831	0.102398	NO
Golga7b	-0.892351	0.0040598	0.103077	NO
Tnnc1	0.934811	0.00409557	0.10363	NO
Stmn4	0.743363	0.00409659	0.10363	NO
Rasgrp4	-0.814434	0.00409695	0.10363	NO
Ptges3l	-0.858388	0.00410695	0.10363	NO
Slc12a3	1.2148	0.00411369	0.10363	NO
Aebp1	1.32642	0.00411531	0.10363	NO
Gm28905	-1.14936	0.00411554	0.10363	NO
Cd163	-1.18164	0.00414316	0.104203	NO
Mpc1	0.441806	0.00415298	0.104327	NO
Tspan17	0.468326	0.00419401	0.105234	NO
Gm6436	1.26814	0.00423256	0.106077	NO
Ush1g	1.00609	0.00428318	0.10722	NO
Ndufa11b	1.05776	0.00429693	0.107382	NO
Arsa	0.450513	0.00430527	0.107382	NO
Gm32269	-1.14173	0.00431357	0.107382	NO
Dsg1c	-1.19195	0.00431617	0.107382	NO
G6pd2	1.02829	0.00431775	0.107382	NO
Gm32970	-1.21201	0.00431981	0.107382	NO
Gm28077	1.69885	0.00433668	0.107677	NO
Grhl2	-0.909569	0.00435238	0.107941	NO
Abcd2	-0.626407	0.00435886	0.107976	NO
Myo3b	-0.817153	0.00438757	0.108562	NO
Aldh3b3	1.2035	0.00444093	0.109698	NO
Gm7361	0.97237	0.0044446	0.109698	NO
Gm52255	1.09294	0.0044489	0.109698	NO
Npnt	-0.774513	0.00445602	0.109747	NO
Ippk	0.592221	0.00447211	0.110017	NO
Slc7a9	1.61458	0.00448021	0.11009	NO
Telo2	0.486556	0.00450046	0.110407	NO
Kcnh3	-1.15357	0.00450345	0.110407	NO
Fam98c	-0.674774	0.00452549	0.11082	NO
Il20ra	-1.20446	0.00453622	0.110956	NO
LOC118567331	1.21755	0.00455421	0.111268	NO
Rad51d	0.486917	0.00457783	0.111692	NO
Usp46	-0.619787	0.004582	0.111692	NO
4933407O12Rik	-0.92298	0.00459027	0.111766	NO
Gm34147	1.22402	0.00460605	0.112023	NO
Oprm1	-0.803683	0.0046209	0.112256	NO
Rnd1	-0.598965	0.00465848	0.113041	NO
Jsrp1	-1.06935	0.00469687	0.113843	NO
Rpl36a	0.799707	0.00473558	0.114579	NO
Adamtsl2	-1.20142	0.00473796	0.114579	NO
C1ql4	1.48932	0.00478217	0.115518	NO
Gm35248	-0.850033	0.00479556	0.115711	NO
Gm11127	1.19008	0.00483434	0.116228	NO
Klf17	1.18607	0.00483513	0.116228	NO
Fabp4	1.45356	0.00483759	0.116228	NO
Akap3	-0.942905	0.00484124	0.116228	NO
Lmln	0.685488	0.0048442	0.116228	NO
Tafa2	-0.750323	0.00486207	0.116526	NO
Rps12-ps14	1.2676	0.00493032	0.118029	NO
Ccl28	-1.21218	0.00494353	0.118213	NO
Prkab2	0.711329	0.00497384	0.118805	NO
Lyz1	1.41642	0.00499381	0.119149	NO
Fam221a	0.775017	0.00500672	0.119324	NO
Rragc	0.448466	0.00503231	0.1198	NO
Gm6654	0.832196	0.0050449	0.119905	NO
Oprl1	0.926477	0.00504791	0.119905	NO
Rpl38	0.845117	0.0050544	0.119926	NO
4833407H14Rik	1.14773	0.00507946	0.120387	NO
Ttc39c	0.55053	0.00509371	0.120591	NO
Prss46	1.39631	0.00516106	0.12205	NO
Pcdh11x	-0.637316	0.00519577	0.122735	NO
Gm11816	-1.08712	0.0052143	0.123037	NO
Gm32013	0.991567	0.00522505	0.123105	NO
Ache	-0.844438	0.00523452	0.123105	NO
Myh4	-1.23449	0.00523547	0.123105	NO
Cbfa2t3	0.989783	0.00524024	0.123105	NO
Myo1b	-0.774332	0.00527182	0.123609	NO
Trmt9b	-0.854861	0.00527325	0.123609	NO
C2cd4c	1.12009	0.00528368	0.123718	NO
Rps13	0.885793	0.00529229	0.123742	NO
Tmem200a	-0.576546	0.00529629	0.123742	NO
Gm30371	-0.814464	0.00531024	0.123933	NO
Gap43	-0.5588	0.00532564	0.124096	NO
Unc13a	-0.875109	0.00532885	0.124096	NO
Map3k5	-0.571905	0.00534657	0.124373	NO
TrnS1	1.3484	0.00535745	0.124491	NO
Gm10419	-0.834938	0.00539838	0.125216	NO
2900026A02Rik	-0.50657	0.00540038	0.125216	NO
Pthlh	-0.882515	0.005485	0.127041	NO
Gm11703	0.611033	0.00550722	0.127417	NO
Mapk3	0.472586	0.00552976	0.127574	NO
Cdh10	-0.466781	0.00553008	0.127574	NO
Vps13a	0.489315	0.0055319	0.127574	NO
Spin2c	0.799294	0.00553908	0.127602	NO
Ccno	0.78445	0.00555641	0.127863	NO
Tpcn1	0.432148	0.00556845	0.127884	NO
Sema3g	1.21092	0.00556929	0.127884	NO
BC106179	0.895088	0.00557743	0.127934	NO
Gm44180	0.975873	0.00559622	0.128227	NO
Appl2	0.46559	0.00562267	0.12856	NO
Cdk20	0.546418	0.00562413	0.12856	NO
Pam	-0.525981	0.00562877	0.12856	NO
Rps19	0.527362	0.00565311	0.128954	NO
Gm39478	1.40153	0.00565812	0.128954	NO
C1ql3	-0.529243	0.00574114	0.130707	NO
Cwh43	-1.06395	0.00576371	0.131081	NO
Thrsp	0.774159	0.00577485	0.131195	NO
Obscn	1.00645	0.00578358	0.131254	NO
A830036E02Rik	-2.08914	0.00580374	0.131572	NO
Ly6h	0.70316	0.00581209	0.131622	NO
Tm6sf1	-0.692133	0.0058446	0.132218	NO
Dclk1	-0.77293	0.00588893	0.13308	NO
Isoc2a	0.479268	0.00589688	0.133119	NO
Manba	0.515733	0.00590324	0.133122	NO
Frzb	-0.705148	0.00593853	0.133665	NO
Rps27a	0.618343	0.00593985	0.133665	NO
Sgpp2	1.17262	0.00595598	0.133888	NO
LOC118568265	-0.860803	0.00600131	0.134504	NO
Tfap4	0.728144	0.00600227	0.134504	NO
Tnip2	0.606284	0.0060023	0.134504	NO
Mgat4b	0.419522	0.00601334	0.134611	NO
Gm16010	-0.718035	0.00610675	0.136559	NO
1190005I06Rik	1.30008	0.0061252	0.136828	NO
Etv4	-0.510811	0.00616713	0.137621	NO
Lzts3	0.859553	0.00620003	0.138211	NO
4930426I24Rik	0.890633	0.00624818	0.139139	NO
Htr7	-1.04465	0.00628852	0.139892	NO
Zpld1	1.19141	0.00633021	0.140591	NO
Pdlim3	-0.894917	0.00633313	0.140591	NO
LOC118568585	-0.82208	0.0063469	0.140709	NO
Gm6109	1.18214	0.00635158	0.140709	NO
LOC118567674	-1.08557	0.00637026	0.140835	NO
Tox3	-0.539213	0.00637045	0.140835	NO
Cited2	-0.435404	0.00641533	0.141577	NO
Ung	0.683917	0.00641726	0.141577	NO
Gm6525	1.00367	0.00642458	0.141592	NO
Gm6568	0.807211	0.00643179	0.141605	NO
Hes5	-0.870475	0.00646425	0.142151	NO
Kctd7	0.527917	0.00646987	0.142151	NO
Arhgef37	-0.654408	0.0064794	0.142214	NO
Gm41928	1.55485	0.00649057	0.142313	NO
Gm17669	1.3076	0.00652643	0.142859	NO
Gm15912	-1.15056	0.00652881	0.142859	NO
Smtnl2	0.748851	0.00656144	0.143426	NO
Bend5	-0.929299	0.00657584	0.143594	NO
Gm29695	-0.851516	0.00659883	0.143916	NO
Slc24a4	0.615243	0.00660407	0.143916	NO
Ripor2	-0.612445	0.0066633	0.145059	NO
Gm30240	1.18515	0.00674312	0.146533	NO
Susd2	1.12381	0.00674891	0.146533	NO
Gm15270	-0.899014	0.00675155	0.146533	NO
Rasgrp1	-0.924485	0.00678388	0.147085	NO
Cox5b	0.530481	0.00680367	0.147265	NO
Trp73	0.794312	0.00680595	0.147265	NO
Htr1f	-0.77983	0.00681584	0.14733	NO
Gabrg2	-0.79891	0.00685311	0.147986	NO
Timm29	0.431078	0.00686078	0.148002	NO
Upf2	0.43571	0.00688396	0.148352	NO
Acat3	0.660344	0.00689729	0.14849	NO
Emc9	0.482008	0.00692337	0.148785	NO
Mb	-0.795638	0.00692493	0.148785	NO
Nrep	-0.584739	0.00701909	0.150657	NO
Gm35522	-1.3889	0.00707767	0.151762	NO
Mthfd2	-0.575447	0.00710572	0.152192	NO
Gm38629	1.01296	0.007112	0.152192	NO
Clvs2	-0.600119	0.0071452	0.15275	NO
Gm31724	-1.02735	0.00715577	0.152823	NO
Zfp426	-0.442257	0.00717311	0.153041	NO
Gssos2	0.770319	0.00720281	0.153521	NO
Nhsl2	0.98175	0.00722143	0.153765	NO
Rpl35a	0.640551	0.00724187	0.153953	NO
Nampt	0.478233	0.00724466	0.153953	NO
Serpina3m	2.04591	0.00725514	0.154022	NO
Rps12-ps16	0.839553	0.00726539	0.154087	NO
Rpl6	0.477447	0.00729093	0.154459	NO
Herc3	-0.700756	0.00729737	0.154459	NO
Cdh9	-0.843457	0.00731087	0.154591	NO
Sox3	-0.633388	0.00734229	0.155048	NO
Gm36543	-1.26755	0.00734696	0.155048	NO
Gpr139	1.03843	0.00735879	0.155144	NO
Rps12-ps12	1.54133	0.00738851	0.155356	NO
Lingo1	-0.867688	0.00739426	0.155356	NO
Igf2r	0.469596	0.00739681	0.155356	NO
Cyp4x1os	-1.0746	0.00740996	0.155356	NO
Gm35657	1.14073	0.00741034	0.155356	NO
Lrrc57	0.463383	0.00741243	0.155356	NO
Sec14l3	1.24038	0.00746998	0.156351	NO
Sln	1.29163	0.00747454	0.156351	NO
Eef1g	0.468473	0.0074999	0.156671	NO
Gm35977	-1.15913	0.00750451	0.156671	NO
Bmp2	-0.703614	0.00757469	0.157982	NO
Rps8	0.60373	0.00758842	0.157997	NO
Crispld1	-1.11566	0.00759017	0.157997	NO
Dcc	-0.76408	0.00762213	0.158508	NO
Vps39	0.432613	0.00763972	0.158719	NO
Cngb1	-1.02218	0.00764913	0.15876	NO
Asic2	-0.813679	0.00769408	0.159538	NO
Gm33320	0.88743	0.00772976	0.160067	NO
Mmab	0.506747	0.00773993	0.160067	NO
Tssk6	-0.775307	0.00774552	0.160067	NO
Gm10224	1.11795	0.00775534	0.160067	NO
Ptprj	-0.468808	0.007757	0.160067	NO
9630002D21Rik	-1.14646	0.00781649	0.161139	NO
Gm33581	0.807578	0.00788437	0.162363	NO
Apoh	-0.849271	0.00789107	0.162363	NO
Psma5	0.552799	0.00790215	0.162435	NO
Gm30827	-0.75196	0.00793429	0.162939	NO
Gm19385	1.1928	0.00794224	0.162945	NO
Gm52669	-0.828622	0.00798564	0.16346	NO
Syt9	-0.7944	0.00799166	0.16346	NO
Lamp3	0.868813	0.00799318	0.16346	NO
Dusp10	-0.635099	0.00800056	0.16346	NO
Gm46605	0.927006	0.00800555	0.16346	NO
Rpl18	0.561902	0.00802706	0.163743	NO
Fndc4	-0.480354	0.00807858	0.164637	NO
Npvf	-1.30457	0.00811	0.16512	NO
Grm8	-0.786579	0.00812755	0.16532	NO
Dkkl1	-1.14529	0.00814151	0.165446	NO
Gm17359	-0.97185	0.00815841	0.165632	NO
Rspo1	-1.01072	0.00818583	0.1659	NO
Itpka	-1.20353	0.00818714	0.1659	NO
Gm39009	1.3321	0.00819692	0.165941	NO
Arl14ep	-0.433021	0.0082169	0.166081	NO
Gm29483	1.3886	0.00822296	0.166081	NO
Arhgef2	-0.513433	0.00822714	0.166081	NO
Gm3500	-0.966036	0.00825746	0.166536	NO
Rps12-ps11	1.36306	0.00826738	0.166579	NO
Hecw2	-0.819114	0.00834681	0.168021	NO
Gm31522	-0.776657	0.00836138	0.168156	NO
Taf9b	-0.433712	0.00841071	0.168989	NO
Per3	0.60612	0.00843509	0.16932	NO
A930035F09Rik	-1.16399	0.00845609	0.169582	NO
Ccdc27	0.891208	0.00853272	0.170958	NO
Kndc1	0.682024	0.00854164	0.170977	NO
Mfsd2a	-0.497629	0.00858373	0.171659	NO
Tsks	1.05157	0.00864666	0.172594	NO
Serpina3c	1.71027	0.00865002	0.172594	NO
Gp1bb	-0.777375	0.00865474	0.172594	NO
Ints6l	-0.568458	0.00868241	0.172985	NO
Fzd10	-0.688036	0.0087092	0.173357	NO
Arhgap33	-0.733281	0.00873532	0.173715	NO
Lpin1	0.397598	0.00874391	0.173724	NO
Slc6a8	0.478895	0.0088049	0.174774	NO
Tgfbr3	0.621905	0.00881722	0.174797	NO
1700025G04Rik	-0.521406	0.00882242	0.174797	NO
Hk3	0.917769	0.00888751	0.175923	NO
Ccdc63	-0.910727	0.00896486	0.17729	NO
Gm35261	-1.43198	0.00900225	0.177865	NO
Jaml	0.996135	0.00905499	0.178742	NO
B3gnt7	0.791102	0.00907643	0.178945	NO
Gm29514	-1.03106	0.00908202	0.178945	NO
Cby1	-0.448596	0.00911868	0.179502	NO
Steap2	0.425877	0.00915926	0.180135	NO
Gm33105	-1.53914	0.00918605	0.180407	NO
Srpk1	-0.412495	0.00918997	0.180407	NO
Nxph3	0.732831	0.00919886	0.180416	NO
LOC118567870	-1.15668	0.00920911	0.180451	NO
Gsta1	1.7128	0.00922291	0.180556	NO
Cd63	0.866739	0.00924397	0.180803	NO
Adamts8	-1.02821	0.00937264	0.183152	NO
Tsnax	-0.487902	0.00940182	0.183416	NO
Gm39676	-0.996672	0.00941034	0.183416	NO
Wdr81	0.390536	0.00941607	0.183416	NO
LOC118568563	-0.839394	0.00943494	0.183416	NO
Amdhd2	0.570588	0.00943733	0.183416	NO
Fgf16	-1.06767	0.00943761	0.183416	NO
Ccdc184	-0.726156	0.00945468	0.183581	NO
E130201H02Rik	0.880999	0.00951144	0.184365	NO
Nbeal2	0.523602	0.00951565	0.184365	NO
A330093E20Rik	-0.894829	0.00952292	0.184365	NO
Magi1	-0.531805	0.00952959	0.184365	NO
Tspan13	-0.632264	0.0095984	0.185529	NO
1700034G24Rik	-1.03476	0.00963856	0.185708	NO
Stra6	0.916493	0.00963873	0.185708	NO
Impdh2	0.640682	0.00963885	0.185708	NO
Apaf1	0.473724	0.00965268	0.185708	NO
A830009L08Rik	-1.35548	0.00965608	0.185708	NO
Gm4544	-0.744871	0.0096598	0.185708	NO
Aldoart2	0.830448	0.00969512	0.18622	NO
Qrfpr	-0.979108	0.00971507	0.186435	NO
LOC118567394	-0.815364	0.00973329	0.186553	NO
Nrip3	-0.745618	0.00974338	0.186553	NO
Slc16a7	-0.616368	0.00974739	0.186553	NO
Gm31443	-0.798716	0.00983724	0.188104	NO
Gapdh	0.475858	0.00989421	0.188885	NO
Gm46410	0.887433	0.00989576	0.188885	NO
Sh3rf3	-0.706029	0.0099777	0.190128	NO
Chrna10	0.911544	0.00998887	0.190128	NO
Lrrn3	-0.548829	0.00998914	0.190128	NO
Lancl2	-0.577074	0.00999644	0.190128	NO
Atp6v0d2	0.768364	0.0100299	0.190595	NO
Gcat	0.653466	0.010044	0.190693	NO
Gm46659	0.773312	0.0100604	0.190835	NO
Gm26202	1.06315	0.0100933	0.19129	NO
Adcyap1r1	0.767988	0.0101172	0.191573	NO
Tmem50b	0.453242	0.0101316	0.191676	NO
2810032G03Rik	-0.740243	0.0101457	0.191773	NO
Serpina3f	1.83716	0.0101611	0.191894	NO
Porcn	0.428636	0.0101791	0.19197	NO
Cntn4	-0.659923	0.0101831	0.19197	NO
Trpc4	-0.607985	0.0102081	0.192271	NO
Nab2	-0.412986	0.0102188	0.192304	NO
Prmt8	-0.817353	0.0102409	0.19255	NO
Gal	1.07524	0.0102678	0.192739	NO
Cpne6	0.845741	0.010269	0.192739	NO
LOC118567881	0.946182	0.0102791	0.19276	NO
Gm11971	1.00739	0.0102978	0.192776	NO
Llph-ps1	0.739046	0.010298	0.192776	NO
Rps3a1	0.835715	0.0103185	0.192991	NO
LOC118567934	-1.08346	0.0103289	0.193016	NO
Mcu	-0.424223	0.0103566	0.193295	NO
Ttc39a	0.618702	0.0103619	0.193295	NO
Gm19531	-0.801171	0.0104073	0.193817	NO
Htr1d	-0.996632	0.010408	0.193817	NO
Rps23rg1	0.49639	0.0104861	0.195101	NO
4930590J08Rik	0.69553	0.0105023	0.195233	NO
4930532I03Rik	-1.23282	0.0105121	0.195245	NO
Prxl2b	0.506545	0.0105259	0.195333	NO
Trhde	-0.846969	0.0105671	0.195927	NO
Frmpd1	0.489743	0.01058	0.195997	NO
Far2	-0.83832	0.0106004	0.196051	NO
Olig2	-0.42985	0.0106085	0.196051	NO
Tbc1d24	0.601253	0.0106105	0.196051	NO
Lratd1	-0.456275	0.0107823	0.199053	NO
Galr1	1.20056	0.0108112	0.199414	NO
Anln	0.738511	0.0108582	0.200109	NO
Gm32778	-1.11301	0.0109053	0.200726	NO
Ap1g2	0.644189	0.0109105	0.200726	NO
Fads6	0.406426	0.0109243	0.200741	NO
A530058N18Rik	-0.90608	0.01093	0.200741	NO
Vopp1	-0.502799	0.0109913	0.201693	NO
Adprhl1	1.14816	0.0110677	0.202698	NO
Neurod6	-1.21216	0.0110769	0.202698	NO
Cdkl5	-0.786278	0.0110772	0.202698	NO
Tnxb	0.806442	0.011084	0.202698	NO
Phactr2	-0.402156	0.011113	0.203054	NO
Gm30494	0.867898	0.0111289	0.203108	NO
Psenen	0.542469	0.0111349	0.203108	NO
Fcgbp	1.14	0.011176	0.203682	NO
Aacs	0.397224	0.0112003	0.203952	NO
Gm30635	-0.919665	0.0112179	0.204099	NO
Psat1	-0.510383	0.0112412	0.204196	NO
Rcan3	0.39215	0.0112423	0.204196	NO
Zfp281	-0.39781	0.0112621	0.204382	NO
Kcnk3	-0.956506	0.0113017	0.204796	NO
Gm9009	1.15995	0.0113116	0.204796	NO
Slc4a8	0.677812	0.0113137	0.204796	NO
Psme4	-0.412062	0.0113403	0.205105	NO
Spaar	-1.43785	0.0113561	0.205216	NO
Foxq1	-1.16585	0.0113896	0.205648	NO
Optn	0.440011	0.0114079	0.205804	NO
Gm52550	1.17322	0.0114362	0.205858	NO
Elavl2	-0.617621	0.0114391	0.205858	NO
Vav2	0.385682	0.0114398	0.205858	NO
Gm36448	0.991225	0.0114494	0.205858	NO
Tnmd	-1.43009	0.0114709	0.205937	NO
Rab26	0.59854	0.011473	0.205937	NO
TrnW	-0.867975	0.0115026	0.206294	NO
Gm35235	-1.13603	0.0115234	0.206494	NO
Shisa3	-0.846589	0.0115711	0.207175	NO
Gm32505	-1.19167	0.0116574	0.20853	NO
Ceacam16	0.760083	0.0116663	0.20853	NO
Gm39515	-0.954338	0.0116865	0.208717	NO
Dgkd	-0.502001	0.0116977	0.208742	NO
Agfg2	0.407902	0.0117188	0.208944	NO
Sp8	-0.538488	0.0117576	0.209339	NO
Orai3	0.441451	0.0117605	0.209339	NO
Gchfr	1.03261	0.011789	0.209672	NO
Gm6999	1.07872	0.0118342	0.210273	NO
Gm5424	0.950207	0.0118443	0.210273	NO
Mettl7a2	1.09838	0.0118606	0.210273	NO
Vegfb	0.39402	0.0118621	0.210273	NO
Traf3	-0.448611	0.0118965	0.210706	NO
Pck2	-0.501075	0.0119903	0.212192	NO
A830019P07Rik	0.764863	0.0120043	0.212264	NO
Tmem145	0.778973	0.0120281	0.212509	NO
Gm30068	0.792832	0.0120528	0.21277	NO
Gm52523	-0.962222	0.0120643	0.212797	NO
Tspan11	-0.999853	0.0120776	0.212857	NO
Gm32949	-1.40588	0.0121193	0.213321	NO
Gm30929	-0.911813	0.0121239	0.213321	NO
Rprml	-0.872223	0.0121489	0.213584	NO
Atp5k	0.417799	0.0121595	0.213596	NO
Sh2d3c	0.573749	0.0121808	0.213794	NO
Pygm	-0.816233	0.0122155	0.214208	NO
Nova1	-0.50273	0.0122244	0.214208	NO
Mat2a	-0.493621	0.0122477	0.214441	NO
Grhpr	0.408229	0.0123239	0.215597	NO
Fkbp11	0.81293	0.0123669	0.216174	NO
Gm33049	-1.02038	0.0123977	0.216534	NO
Gm52529	-0.699534	0.0124087	0.216549	NO
Tusc3	-0.40837	0.0124594	0.217256	NO
Gpr137b-ps	0.50994	0.012567	0.218907	NO
Rprm	-0.476386	0.0125745	0.218907	NO
Pkig	-0.395961	0.0126242	0.219594	NO
Gm32364	-0.732233	0.0126836	0.220249	NO
Muc3a	-1.33098	0.0126905	0.220249	NO
Prkag2	0.42937	0.0126985	0.220249	NO
Tchh	-0.701498	0.0127037	0.220249	NO
Rtl8a	-0.438762	0.0127155	0.220249	NO
Cbln2	-0.654293	0.0127237	0.220249	NO
Fmnl1	-0.648957	0.0127495	0.220516	NO
Gm11725	0.721338	0.0127689	0.220605	NO
Chrd	0.766563	0.0127753	0.220605	NO
Rab6a	-0.564534	0.0128025	0.220758	NO
Epor	0.881901	0.0128048	0.220758	NO
Cab39	-0.46582	0.0128165	0.220782	NO
Slit3	-0.94292	0.0128367	0.220952	NO
Apbb2	-0.467971	0.0128618	0.221207	NO
Dock10	-0.402765	0.0128907	0.221526	NO
Fam131a	-0.618956	0.0129104	0.221686	NO
Kcnj3	-0.72734	0.0129788	0.222681	NO
Isyna1	0.78364	0.0130124	0.222916	NO
Agtr1a	-0.936408	0.0130225	0.222916	NO
Mir684-2	0.997045	0.0130338	0.222916	NO
Begain	-0.639748	0.0130342	0.222916	NO
Inpp5e	0.47107	0.0130867	0.223636	NO
Vat1	0.764285	0.0131404	0.224373	NO
LOC118568354	0.750206	0.0131993	0.225054	NO
Kcnk4	-0.970953	0.0132013	0.225054	NO
Gm34595	1.12543	0.0132136	0.225084	NO
Tnni3k	1.08887	0.0132388	0.225334	NO
Smpd3	-0.818938	0.0132647	0.225579	NO
Rdh5	0.81031	0.0132743	0.225579	NO
Gm9057	0.74571	0.0132996	0.225828	NO
Rpl35	0.61617	0.013317	0.225945	NO
Hkdc1	-0.993056	0.0133404	0.226162	NO
Dhcr7	0.411678	0.0133789	0.226636	NO
1700016L04Rik	-1.12807	0.0134	0.226813	NO
Gm38903	-1.24672	0.0134113	0.226824	NO
Ermap	0.928745	0.0134596	0.227461	NO
Endov	-0.428896	0.0134897	0.227616	NO
Gm33148	1.06852	0.0135059	0.227616	NO
Atp5md	0.543146	0.0135202	0.227616	NO
2610027K06Rik	-0.918447	0.0135225	0.227616	NO
Gm31090	-0.878532	0.0135268	0.227616	NO
Lrrc27	0.512111	0.0135326	0.227616	NO
Ndufs6b	0.669771	0.0135541	0.227799	NO
Gm28876	1.28392	0.0135808	0.228068	NO
Ralyl	-0.82855	0.013625	0.228631	NO
Gm17396	-0.662104	0.0136399	0.228701	NO
Elavl4	-0.701103	0.0136587	0.228837	NO
Gprc5c	0.848273	0.0137086	0.229494	NO
LOC118567690	-0.736153	0.0137315	0.229697	NO
Klhl2	0.58763	0.0137635	0.230051	NO
Cacng2	-0.841968	0.0138346	0.23106	NO
Ly6g6e	0.787305	0.0138821	0.231471	NO
Epb41l4b	0.544865	0.0138926	0.231471	NO
TrnY	-0.836028	0.0139069	0.231471	NO
Asgr1	1.11522	0.013909	0.231471	NO
Glp1r	-0.855176	0.0139134	0.231471	NO
Atp1a4	0.910741	0.0139456	0.231827	NO
LOC118568054	0.82828	0.0139965	0.232442	NO
Gm2036	1.12436	0.0140044	0.232442	NO
Smarcd3	0.388939	0.0140482	0.232988	NO
Mdga2	-0.449101	0.0140901	0.233502	NO
Rps27	0.750413	0.0141026	0.233528	NO
Rpl10	0.565869	0.0141752	0.23455	NO
AA388235	0.899465	0.014223	0.235158	NO
Ptx3	1.76065	0.0142346	0.235168	NO
Grin3b	-0.639779	0.0142537	0.235302	NO
Gm41235	1.04634	0.0142925	0.235759	NO
Rtl9	0.78399	0.0143319	0.236229	NO
Acp7	0.837836	0.0143435	0.236236	NO
Gm3785	1.06743	0.0144534	0.237863	NO
Cpne5	-0.731629	0.0145301	0.238794	NO
Cdk15	0.894451	0.0145323	0.238794	NO
Ufsp1	-0.675946	0.0146117	0.239894	NO
Plcg1	0.373829	0.0146264	0.239894	NO
Vac14	0.381385	0.0146387	0.239894	NO
Ppp1r12a	-0.41589	0.0146441	0.239894	NO
Mrtfa	0.437693	0.0147207	0.240964	NO
Stac	-0.707511	0.014781	0.241766	NO
Mir1898	-0.821638	0.0148089	0.242038	NO
Atp5h	0.437561	0.0148237	0.242094	NO
Gm10432	0.956094	0.0149105	0.243169	NO
Gal3st3	-0.681076	0.0149123	0.243169	NO
Gm5471	1.36226	0.0149482	0.243569	NO
Slitrk4	-0.741811	0.0150034	0.243971	NO
Gm33240	-1.14623	0.0150059	0.243971	NO
Cmtr1	0.551956	0.0150071	0.243971	NO
Cilp2	-0.839884	0.0151113	0.245479	NO
Gm12643	1.11636	0.015128	0.245563	NO
1700001K23Rik	0.937716	0.015166	0.2459	NO
Chn1	-0.748295	0.0151717	0.2459	NO
Gng7	-0.551055	0.015233	0.246706	NO
Gm51963	0.933883	0.0152546	0.246719	NO
Gm15694	0.849477	0.0152569	0.246719	NO
Fam189a1	-0.777017	0.0152938	0.247128	NO
Stra6l	0.988176	0.0153289	0.247509	NO
Gm52261	-0.631561	0.0153675	0.247944	NO
C230012O17Rik	-0.733755	0.0154225	0.248089	NO
Gm17597	0.809826	0.0154243	0.248089	NO
Ttc39aos1	0.591088	0.0154375	0.248089	NO
Padi6	1.30173	0.0154529	0.248089	NO
Galnt12	0.722827	0.0154594	0.248089	NO
Lrp2	-0.557967	0.0154611	0.248089	NO
Zscan18	0.618746	0.0154627	0.248089	NO
Rps29	0.904462	0.0154693	0.248089	NO
Gm12712	0.958576	0.0155062	0.248494	NO
Syt16	-0.790985	0.01557	0.249057	NO
Gpn3	0.459953	0.015582	0.249057	NO
Pisd-ps1	0.464435	0.0155911	0.249057	NO
2700069I18Rik	-0.860729	0.0155938	0.249057	NO
Gm36841	0.832757	0.0155995	0.249057	NO
Rps15a-ps6	0.77776	0.0156176	0.249159	NO
Lrrc17	1.37113	0.0156506	0.249432	NO
Dll4	0.771736	0.015658	0.249432	NO
Nkain1	0.404093	0.0156777	0.249559	NO
Gm11964	0.483974	0.0156905	0.249577	NO
Gm3512	-0.647084	0.0157233	0.249913	NO
Ppp1r16b	-0.796882	0.0157547	0.250225	NO
Krt20	-1.64807	0.015851	0.251568	NO
Gm3776	1.65537	0.0158719	0.251625	NO
Zfp467	0.400216	0.0158781	0.251625	NO
Ppp2r2b	-0.554344	0.015961	0.252751	NO
Astn2	-0.410337	0.0159775	0.252825	NO
Pcdhgc4	0.42562	0.0160365	0.253447	NO
1700021N21Rik	-0.835512	0.0160405	0.253447	NO
Csmd3	-0.736893	0.0161246	0.254588	NO
Gm7030	1.12567	0.0162734	0.256747	NO
Rsph6a	-1.0174	0.0163328	0.257494	NO
Rhobtb2	-0.542634	0.0163638	0.257793	NO
Gm12764	0.823716	0.0164055	0.258259	NO
Hsf4	0.713898	0.016445	0.258453	NO
Nox1	-1.12439	0.0164489	0.258453	NO
Tex35	-0.87134	0.016454	0.258453	NO
Samd4	-0.415919	0.0165116	0.259166	NO
Gm34246	-0.93283	0.0165277	0.259221	NO
Ttc17	-0.410144	0.0165604	0.259221	NO
Gm3561	1.09993	0.016565	0.259221	NO
Renbp	0.804991	0.0165683	0.259221	NO
Gm19673	-1.13135	0.0165757	0.259221	NO
D430020J02Rik	0.818392	0.0165926	0.259296	NO
Gpc1	0.424064	0.0166463	0.259944	NO
Gm51531	-0.728324	0.016673	0.260172	NO
Krt222	-0.703362	0.0166984	0.260266	NO
Pianp	-0.542354	0.0167138	0.260266	NO
Gm3411	-0.837093	0.0167177	0.260266	NO
Hsd17b1	-0.822112	0.0167369	0.260266	NO
Gm35110	-1.1063	0.0167513	0.260266	NO
Gm11954	1.0443	0.0167521	0.260266	NO
Tfrc	-0.464414	0.0167674	0.260292	NO
Nppc	-0.912772	0.0167793	0.260292	NO
Gm6749	0.8073	0.0167982	0.260292	NO
Gm40055	0.946097	0.016807	0.260292	NO
Gm4657	-1.23214	0.0168146	0.260292	NO
Kcnn1	-0.635438	0.0168574	0.26051	NO
Gm17382	0.960286	0.0168717	0.26051	NO
Tbc1d9	-0.539245	0.0168878	0.26051	NO
Rgl1	0.388924	0.0168895	0.26051	NO
2310047D07Rik	0.683854	0.0168897	0.26051	NO
Albfm1	-1.11036	0.0169166	0.260738	NO
Gm33687	-1.02012	0.0169337	0.260799	NO
Tll1	-0.942754	0.016945	0.260799	NO
Gm33239	1.05078	0.0169648	0.260802	NO
Tom1	0.538885	0.0169696	0.260802	NO
Ltk	-1.04579	0.0169916	0.260953	NO
Gsta3	0.838264	0.0170463	0.261605	NO
Tdrd12	0.812198	0.0171443	0.26292	NO
Gm30041	-0.949377	0.0172508	0.264364	NO
Numb	-0.403079	0.0173257	0.265217	NO
Rpl31	0.59508	0.0173334	0.265217	NO
Gm12022	-0.827865	0.0173437	0.265217	NO
1110018N20Rik	-0.755774	0.0173725	0.265343	NO
Slc26a8	-0.758196	0.0173799	0.265343	NO
4930444P10Rik	-0.784082	0.0173892	0.265343	NO
Nicn1	0.398366	0.01748	0.26637	NO
Arhgap32	-0.671819	0.0174814	0.26637	NO
Slc22a3	-0.94305	0.0175603	0.267382	NO
Ets2	0.545598	0.0176477	0.268522	NO
Gm36893	-0.973066	0.017681	0.268836	NO
Gm18409	-1.14158	0.0177235	0.269291	NO
Eif4a1	0.465401	0.0177607	0.269666	NO
Gm5848	0.663937	0.0177778	0.269733	NO
Ndufa12	0.543805	0.0178157	0.270117	NO
Klhl23	-0.42134	0.0178503	0.27045	NO
Cdh4	-0.467893	0.0178762	0.270649	NO
Aldh18a1	-0.405639	0.0178908	0.270679	NO
Gm36220	1.03342	0.0179194	0.270903	NO
Gm42517	-0.535378	0.0179412	0.270903	NO
Pdzk1ip1	1.14806	0.0179489	0.270903	NO
Mir703	0.722452	0.0179615	0.270903	NO
Stk40	-0.373869	0.017969	0.270903	NO
Clcn7	0.38692	0.0179912	0.271047	NO
Gm5087	1.12902	0.0180485	0.271639	NO
A830035O19Rik	0.731704	0.0180559	0.271639	NO
Snai2	-0.918941	0.0180852	0.271889	NO
A930003A15Rik	0.770854	0.0181153	0.271992	NO
Syndig1	-0.835475	0.0181254	0.271992	NO
Mettl7a3	0.816291	0.0181303	0.271992	NO
Tnfsf13b	-0.611692	0.0181744	0.272464	NO
BC005537	-0.396584	0.0182381	0.273227	NO
Slc6a9	-0.441542	0.0182802	0.273666	NO
Cda	0.696548	0.0183251	0.274146	NO
Btbd8	-0.696946	0.018366	0.274442	NO
Slc22a7	1.03829	0.0183706	0.274442	NO
Megf11	-0.597137	0.0184133	0.274888	NO
Gm17415	0.921191	0.0184359	0.275033	NO
Gm7429	1.25544	0.0185088	0.275928	NO
Btbd10	-0.411906	0.0185437	0.276256	NO
Mgat4f	-1.067	0.0185774	0.276566	NO
Hebp1	0.461639	0.0186544	0.277518	NO
Asl	0.464472	0.0187765	0.279121	NO
Ces1g	-1.11873	0.0187882	0.279121	NO
Ostm1	0.359508	0.0188345	0.279614	NO
Rai2	-0.40424	0.0188538	0.279622	NO
Gm36604	-1.13224	0.0188612	0.279622	NO
Mgat5b	0.80724	0.0189393	0.280585	NO
Kcnmb4	-0.745975	0.0189536	0.280602	NO
Gm25579	-0.945127	0.0189794	0.28079	NO
Efhd2	0.440147	0.0190231	0.281241	NO
Ccdc190	0.418479	0.019063	0.281637	NO
Mybpc2	1.10522	0.0191085	0.28197	NO
Tpt1	0.55876	0.0191202	0.28197	NO
Uba52	0.458795	0.0191251	0.28197	NO
Pkd1l2	1.05753	0.0191831	0.28263	NO
Atp5g2	0.614393	0.0192415	0.283295	NO
Unc119	0.404164	0.0192643	0.283436	NO
Htr3a	0.62185	0.0193378	0.284221	NO
Lclat1	-0.370392	0.0193678	0.284221	NO
Rnf152	0.498701	0.0193708	0.284221	NO
Xrra1	0.666639	0.0193767	0.284221	NO
Gm4750	0.928248	0.0193841	0.284221	NO
Nat8f2	0.753252	0.0193977	0.284224	NO
Mir377	-0.95229	0.0194787	0.285142	NO
Zmat3	-0.431535	0.019487	0.285142	NO
Lpo	-0.615847	0.0195713	0.285505	NO
Gm17202	-0.472039	0.0195765	0.285505	NO
Cttnbp2	-0.529851	0.0195817	0.285505	NO
LOC118568648	-1.39007	0.0195829	0.285505	NO
Rgs10	-0.427578	0.0195916	0.285505	NO
Cdkl1	0.783212	0.0195919	0.285505	NO
Rpl12	0.60091	0.0196242	0.285682	NO
Ppargc1a	-0.509336	0.0196396	0.285682	NO
Rxfp4	-1.16195	0.0196441	0.285682	NO
Gm35002	-0.745632	0.019682	0.286038	NO
Dlgap1	-0.705725	0.0196979	0.286074	NO
4931439C15Rik	-1.14516	0.0197163	0.286147	NO
Adamts15	-0.670404	0.0197522	0.286474	NO
Rpl13a	0.44655	0.01977	0.286538	NO
Tppp	-0.806863	0.0197909	0.286646	NO
Gm5766	0.941334	0.019809	0.286714	NO
Gm30031	-1.02029	0.0198249	0.286751	NO
Lrrfip2	-0.360998	0.019893	0.287541	NO
Kif26b	0.727321	0.0199343	0.287943	NO
Eps15	-0.424673	0.0199981	0.288409	NO
Mzb1	-0.92465	0.020007	0.288409	NO
Pagr1a	0.388474	0.0200145	0.288409	NO
Mfsd12	0.397191	0.0200205	0.288409	NO
Fuca2	0.391483	0.0200455	0.288574	NO
Lrrtm3	-0.716828	0.0200896	0.289014	NO
Pnpla7	0.468885	0.0201284	0.289378	NO
Gm39941	-0.982752	0.0201976	0.290094	NO
Slc6a20a	1.69977	0.0202164	0.290094	NO
B4galt7	0.430606	0.0202189	0.290094	NO
Rab7b	0.55184	0.0202366	0.290153	NO
Shf	0.749942	0.0202955	0.290363	NO
Pgrmc2	0.389817	0.0202989	0.290363	NO
AI504432	-0.605262	0.0203121	0.290363	NO
Htr5a	0.787226	0.0203142	0.290363	NO
Gm38862	-0.907524	0.0203192	0.290363	NO
Map9	-0.585104	0.0203556	0.290533	NO
Hsdl1	0.351288	0.0203583	0.290533	NO
Gpc4	-0.541416	0.0204301	0.291228	NO
Khdrbs3	-0.405632	0.0204342	0.291228	NO
Gm6285	0.929554	0.0204731	0.29155	NO
Ccdc9b	0.454111	0.0204944	0.29155	NO
Trpa1	-1.06626	0.0205045	0.29155	NO
Gm34110	-0.973288	0.0205422	0.29155	NO
Parp8	-0.378894	0.0205461	0.29155	NO
Gm26908	0.652389	0.0205491	0.29155	NO
Bok	-0.617095	0.0205523	0.29155	NO
4933406C10Rik	0.74542	0.0206324	0.292493	NO
Slc45a4	0.497485	0.0206594	0.292681	NO
Gm3252	-0.886743	0.0207138	0.29296	NO
Cited4	-0.698349	0.0207147	0.29296	NO
Cst7	1.3605	0.0207201	0.29296	NO
Gria3	-0.458772	0.0207521	0.292964	NO
Sh3rf2	-0.712293	0.020761	0.292964	NO
Rdh12	0.626407	0.0207616	0.292964	NO
Glra4	1.02898	0.0208122	0.293485	NO
Galnt14	0.508946	0.0208393	0.293674	NO
Gm52003	-0.811959	0.0209309	0.29445	NO
Myadm	-0.352009	0.0209404	0.29445	NO
Atxn1	-0.477287	0.0209479	0.29445	NO
Dusp3	-0.416479	0.020961	0.29445	NO
Zbtb34	-0.452327	0.0209633	0.29445	NO
Ncald	-0.598888	0.0210323	0.295225	NO
Filip1	-0.763622	0.0211075	0.296086	NO
Cyrib	-0.4333	0.0211471	0.296448	NO
Dbp	0.382977	0.0211734	0.296622	NO
LOC118567479	0.693127	0.0212287	0.297202	NO
Gm7206	0.442227	0.0212562	0.297392	NO
Rpl17	0.577385	0.0212889	0.297515	NO
Gm42266	-1.54441	0.0213033	0.297515	NO
Cutc	0.563763	0.0213068	0.297515	NO
Trim67	-0.42078	0.021358	0.298036	NO
Slc25a51	0.368396	0.021372	0.298037	NO
9830166K06Rik	-1.06303	0.0214076	0.298339	NO
TrnH	-1.04509	0.0214414	0.298501	NO
Gars	-0.371061	0.0214582	0.298501	NO
Gm45623	0.852409	0.0214612	0.298501	NO
Dmd	-0.350654	0.0215089	0.298971	NO
Nans	0.450377	0.0215333	0.299116	NO
9530027J09Rik	-0.899677	0.0215905	0.299709	NO
Dusp14	-0.525582	0.0216041	0.299709	NO
Cd300lf	1.22118	0.0216315	0.299895	NO
Trim71	-0.774175	0.0217493	0.301157	NO
Gm7241	0.683522	0.0217578	0.301157	NO
E130215H24Rik	-0.663413	0.0217648	0.301157	NO
Gm12841	-0.804836	0.0217885	0.301291	NO
Rpl34	0.581692	0.0218529	0.301605	NO
Ntn5	0.892532	0.0218534	0.301605	NO
Gm36507	-0.912113	0.0218536	0.301605	NO
Fbxo34	-0.474576	0.021901	0.302065	NO
Fdps	0.508888	0.0220084	0.303174	NO
Gm38837	-0.615917	0.0220098	0.303174	NO
Cpa6	-1.26931	0.0220338	0.303309	NO
Slc7a4	0.576935	0.0221043	0.303974	NO
Cbln3	0.789881	0.0221105	0.303974	NO
Shank1	-0.867212	0.0221394	0.30413	NO
Phactr3	-0.662189	0.0221638	0.30413	NO
Arhgap24	-0.473039	0.0221646	0.30413	NO
Homer1	-0.663884	0.0222772	0.30548	NO
Fbp1	-1.11341	0.0223107	0.305742	NO
Wwc1	-0.43311	0.022359	0.306184	NO
Plekhh2	-0.407093	0.0223796	0.306184	NO
H2bc1	0.947453	0.0224222	0.306184	NO
St6gal1	0.537433	0.0224466	0.306184	NO
Lct	-0.861172	0.0224616	0.306184	NO
Gm32036	-1.36958	0.0224899	0.306184	NO
5031426D15Rik	-0.68209	0.0225117	0.306184	NO
Gpnmb	1.10007	0.0225307	0.306184	NO
Il17d	-0.585451	0.022532	0.306184	NO
Gm3194	-0.859252	0.0225335	0.306184	NO
Tradd	0.470988	0.0225502	0.306184	NO
Gm31769	0.865908	0.0225543	0.306184	NO
Marchf10	-0.907075	0.0225585	0.306184	NO
Gm42875	-1.14898	0.0225596	0.306184	NO
Vps33a	0.375546	0.0225702	0.306184	NO
Gm2808	0.425422	0.0225784	0.306184	NO
B230216N24Rik	-0.928993	0.0225864	0.306184	NO
Galnt6	0.804852	0.0226108	0.30632	NO
Tubgcp6	0.395418	0.022664	0.30666	NO
Rogdi	0.536884	0.0226645	0.30666	NO
Hook2	0.4522	0.0227162	0.307165	NO
Kalrn	-0.868573	0.0228115	0.308258	NO
Gsta4	0.522351	0.0228837	0.309038	NO
Tmem141	0.451161	0.0229062	0.309147	NO
LOC118567719	-0.687273	0.0229297	0.30927	NO
Ap4s1	-0.366238	0.0229518	0.309371	NO
Kctd21	0.386728	0.0230047	0.309889	NO
Card11	-0.648799	0.0230447	0.310232	NO
Nipal3	0.490857	0.0230768	0.310426	NO
Gm28836	0.910687	0.0230881	0.310426	NO
Ky	-0.653204	0.0231837	0.311516	NO
Greb1	0.646783	0.0232295	0.311905	NO
Grasp	-0.696733	0.0232494	0.311905	NO
Fbxo10	0.479261	0.0232868	0.311905	NO
Lama1	-0.581186	0.0232967	0.311905	NO
Gm24924	1.10449	0.0232986	0.311905	NO
Gm15850	-0.798472	0.0233049	0.311905	NO
Dusp23	0.612352	0.0233194	0.311905	NO
Plk5	0.813926	0.0233294	0.311905	NO
Gm10015	0.756815	0.0234079	0.312759	NO
Inka2	-0.458305	0.0234351	0.312927	NO
Acot13	0.372083	0.0234638	0.313115	NO
Prcd	0.952965	0.0235422	0.313618	NO
Flcn	0.346382	0.0235521	0.313618	NO
Gjd2	-0.717049	0.0235959	0.313618	NO
Maf	0.390745	0.0236466	0.313618	NO
Mars1	-0.364876	0.0236491	0.313618	NO
Rspo2	0.828547	0.0236529	0.313618	NO
Chp2	0.771309	0.0236534	0.313618	NO
Gm19619	-1.13482	0.0236623	0.313618	NO
Tmem68	-0.443933	0.0236649	0.313618	NO
Vwc2l	-0.726795	0.0236668	0.313618	NO
Grem2	0.61391	0.0236767	0.313618	NO
Dzip3	-0.360177	0.0236776	0.313618	NO
Serac1	0.473426	0.0237347	0.314153	NO
Ubtd2	-0.377479	0.0237524	0.314153	NO
Map4k1	0.689684	0.0237621	0.314153	NO
Npy1r	-0.591033	0.0237827	0.314232	NO
Adgrl2	-0.364177	0.02385	0.314927	NO
Ccl11	0.829451	0.0238729	0.315034	NO
Gcnt4	-0.658056	0.0239732	0.316162	NO
Kcnip4	-0.531382	0.0241038	0.317688	NO
Rtl8b	-0.441369	0.0241634	0.318201	NO
Mpv17l2	0.412157	0.0241725	0.318201	NO
Fbxl22	-0.620777	0.0242221	0.318647	NO
Sec16b	-0.843583	0.0242361	0.318647	NO
Cxadr	-0.41541	0.0243059	0.31925	NO
Etv5	-0.531278	0.0243171	0.31925	NO
Smim18	-0.743895	0.0243268	0.31925	NO
Gm36685	0.71447	0.0243653	0.319559	NO
Gm26799	0.68116	0.0244165	0.320034	NO
Shmt1	0.482013	0.0244982	0.320909	NO
Gm32741	0.997616	0.0245482	0.321286	NO
Tead4	1.09855	0.0245571	0.321286	NO
Rbm24	-0.55755	0.0247022	0.322948	NO
Xkr7	-0.685688	0.0247143	0.322948	NO
Acat2	0.348206	0.0247775	0.323576	NO
4833439F03Rik	-0.818669	0.0248586	0.324437	NO
Snrpg	0.652523	0.0249135	0.324955	NO
Pacsin2	-0.389885	0.0249729	0.325531	NO
Gm41069	-1.17225	0.025112	0.327144	NO
Slc5a3	0.642651	0.0251492	0.327235	NO
Gm47415	-1.20296	0.0251495	0.327235	NO
Gm31214	0.591759	0.0252071	0.327473	NO
Esd	0.530827	0.0252108	0.327473	NO
Gm9899	-0.985018	0.0252138	0.327473	NO
Zar1l	-0.954207	0.0253966	0.329647	NO
Rpl23a	0.527457	0.0255603	0.331571	NO
Gm33447	1.22119	0.025583	0.331619	NO
Pnpla1	1.28339	0.025595	0.331619	NO
Sema5a	-0.73396	0.0256318	0.331894	NO
Tbc1d22a	0.338331	0.0256666	0.332143	NO
Numbl	0.532171	0.0256911	0.33226	NO
Gm4963	0.59295	0.0257159	0.332378	NO
Glmp	0.466999	0.0257693	0.33276	NO
Gm51775	1.01761	0.0257765	0.33276	NO
Vps18	0.334905	0.0258245	0.333178	NO
Jcad	-0.433013	0.0258731	0.333603	NO
Lgals12	0.945554	0.0259315	0.33396	NO
Rgs7	-0.398931	0.025932	0.33396	NO
Gpr150	-0.772431	0.0260896	0.335787	NO
Jazf1	-0.450484	0.026144	0.336285	NO
Hr	-0.462808	0.0261833	0.33649	NO
Gm9962	-0.873356	0.0261914	0.33649	NO
Grap2	-0.69894	0.026209	0.336514	NO
Prok2	-0.999489	0.0262291	0.33657	NO
Cacna1s	-0.668622	0.0263303	0.337666	NO
Gm33609	-1.01427	0.0263585	0.337825	NO
Opalin	1.63092	0.0263859	0.337973	NO
Ppp1r2	-0.403487	0.0264023	0.337981	NO
2310034G01Rik	0.67519	0.0264377	0.338231	NO
Ptcd1	0.386582	0.0265161	0.339032	NO
Tceal7	-1.04725	0.0265787	0.339275	NO
Gm30120	0.884325	0.0265813	0.339275	NO
Gm15793	0.74057	0.026585	0.339275	NO
Cyp2c23	-0.725988	0.0265986	0.339275	NO
Cd164l2	-0.8059	0.0266159	0.339293	NO
Dlx6os2	-0.857256	0.0266372	0.339363	NO
Rxrg	-0.717977	0.0266611	0.339464	NO
Gm35591	-0.699148	0.0266806	0.339511	NO
Cyb5r2	-0.529331	0.0266981	0.339532	NO
Gm7931	0.731042	0.0267151	0.339545	NO
Ptprg	-0.370083	0.0267506	0.339747	NO
Gm32487	-0.976248	0.0267627	0.339747	NO
Pet100	0.42307	0.0268847	0.340889	NO
Gmps	0.352239	0.0268889	0.340889	NO
Gpt2	-0.367439	0.0269005	0.340889	NO
Ndufb4	0.602443	0.0269359	0.341135	NO
Rps12-ps10	0.950913	0.0270109	0.341882	NO
Kctd9	0.444047	0.0270964	0.342482	NO
Cyb561	0.396794	0.0271063	0.342482	NO
Tex15	0.595562	0.0271063	0.342482	NO
Sema4a	0.630951	0.027153	0.342867	NO
4833415N18Rik	-0.984888	0.0271718	0.342867	NO
Gorasp1	0.345422	0.0271849	0.342867	NO
Lman2l	0.38047	0.0272317	0.343254	NO
Gm15477	-1.04943	0.0272631	0.343448	NO
H3c15	-0.50552	0.0272885	0.343565	NO
Ankrd34a	-0.62414	0.027318	0.343734	NO
Kcnip1	-0.704507	0.0273405	0.343815	NO
4930503E24Rik	1.20611	0.0273719	0.344007	NO
Tmem86a	0.459376	0.0274462	0.344738	NO
Cdh11	-0.35891	0.0275185	0.345202	NO
Cplx3	0.693647	0.0275214	0.345202	NO
Rs1	-0.801042	0.0275316	0.345202	NO
Gm11772	-0.644156	0.0275671	0.345431	NO
LOC118567378	-0.708981	0.0275821	0.345431	NO
Csnk1g3	-0.362522	0.0276308	0.345838	NO
Prr15l	0.937346	0.0276641	0.346053	NO
4933439C10Rik	-0.551538	0.027706	0.346212	NO
Mak	0.584601	0.0277181	0.346212	NO
Ntsr1	0.912347	0.0277255	0.346212	NO
Gm10420	0.577235	0.0277493	0.346307	NO
Gm42303	-0.775068	0.0277781	0.346422	NO
Prr7	-0.559862	0.0277909	0.346422	NO
Septin7	-0.400761	0.0278294	0.346699	NO
Taf6l	0.509734	0.0278782	0.347106	NO
Gm4419	-0.687098	0.0279106	0.347226	NO
Il1r2	0.75616	0.0279204	0.347226	NO
Sorbs2os	-0.664656	0.0279395	0.347262	NO
Hivep3	-0.458306	0.0279792	0.347553	NO
Snx7	-0.498985	0.0280426	0.347906	NO
Tyrp1	1.26317	0.0280533	0.347906	NO
Cryba2	0.961671	0.0280564	0.347906	NO
4930513N10Rik	-0.644926	0.0280775	0.347946	NO
Insyn1	-0.604379	0.0280922	0.347946	NO
Zfp996	0.773829	0.0281539	0.348376	NO
CK137956	-0.745155	0.0281675	0.348376	NO
Bach2	-0.477976	0.0281758	0.348376	NO
Ahcyl2	0.397162	0.0282004	0.348479	NO
Gm9947	-0.947626	0.0282818	0.349283	NO
Gm46591	-0.688613	0.0283493	0.349867	NO
Zdhhc23	-0.469718	0.0283618	0.349867	NO
Gm33449	0.910579	0.0284375	0.350446	NO
Mfsd1	0.444368	0.0284415	0.350446	NO
Apln	0.561054	0.028463	0.350508	NO
Scrn1	-0.388586	0.0285021	0.350787	NO
Dgkb	-0.614934	0.0285402	0.351055	NO
Slc37a3	0.329624	0.0285737	0.351168	NO
C2cd2	0.396467	0.0285823	0.351168	NO
Anxa4	0.667938	0.0286224	0.351459	NO
Gpr50	-0.933133	0.028647	0.351559	NO
Rnf24	-0.358681	0.0286938	0.351899	NO
Klk8	-0.796845	0.0287161	0.351899	NO
A630023P12Rik	-1.12443	0.0287241	0.351899	NO
Mcoln1	0.32638	0.0289011	0.353488	NO
Drd1	-0.66112	0.028907	0.353488	NO
Gss	0.458714	0.0289123	0.353488	NO
Pkd2l2	-0.683315	0.0289199	0.353488	NO
Gm12551	1.33829	0.0290024	0.354294	NO
Kcnd2	-0.687053	0.0290465	0.35463	NO
Lpcat4	-0.661621	0.0290933	0.354998	NO
Mmd	-0.488144	0.0292191	0.356189	NO
Tmem256	0.368762	0.0292267	0.356189	NO
Slc35f2	0.751995	0.0292471	0.356189	NO
Ap2a2	0.394459	0.0292673	0.356189	NO
Ptprq	-0.819413	0.0292742	0.356189	NO
Aldh1b1	0.428216	0.0293453	0.35685	NO
Mc1r	1.15737	0.029373	0.356985	NO
Gm8234	0.707059	0.0294617	0.357521	NO
Abra	-0.974212	0.0294637	0.357521	NO
Sult5a1	0.76023	0.0294673	0.357521	NO
E330011O21Rik	-0.69539	0.0295276	0.357884	NO
Gm10829	-0.942283	0.0295307	0.357884	NO
Gm13387	-0.971087	0.0296591	0.359236	NO
Tmem266	-0.775324	0.0296953	0.359471	NO
Serpinh1	-0.441924	0.0297138	0.359491	NO
Prokr2	-1.03352	0.0297566	0.359703	NO
Patl2	1.00646	0.0297649	0.359703	NO
Tdo2	1.08376	0.0298228	0.360198	NO
Steap3	0.472074	0.0298629	0.360428	NO
LOC118567980	-0.717657	0.0298755	0.360428	NO
Gm2956	-0.702367	0.0299129	0.360535	NO
Uck2	-0.330582	0.0299181	0.360535	NO
Nrsn2	0.676686	0.0300717	0.362182	NO
Pmepa1	-0.418624	0.030115	0.362499	NO
Gm31587	1.08537	0.0301572	0.362802	NO
Lefty2	0.727322	0.0303	0.364155	NO
Cdiptos	0.62396	0.0303037	0.364155	NO
Syce1	0.995675	0.030333	0.364233	NO
Rab27b	-0.473452	0.0303694	0.364233	NO
Opcml	-0.689987	0.0303818	0.364233	NO
Gm42072	-0.889222	0.0303949	0.364233	NO
Cyp4x1	-0.783225	0.0303953	0.364233	NO
Nmb	0.646386	0.0304349	0.364503	NO
Sbk2	0.901392	0.0305009	0.364801	NO
Arrdc3	0.385426	0.0305245	0.364801	NO
TrnL2	-0.85771	0.0305304	0.364801	NO
Il1a	0.897537	0.0305358	0.364801	NO
Gm39000	0.5997	0.0305663	0.364801	NO
Ip6k3	0.896701	0.0305664	0.364801	NO
Rps17	0.440018	0.0305934	0.364801	NO
Thbs4	-0.789981	0.0306075	0.364801	NO
Firre	0.366047	0.0306134	0.364801	NO
Tril	-0.464532	0.0306596	0.365148	NO
Vwa5b1	-0.804711	0.0307071	0.36536	NO
Zeb1	-0.348752	0.0307116	0.36536	NO
Il1rapl1	-0.703785	0.0307324	0.365404	NO
Cdc40	-0.340741	0.0307783	0.365747	NO
Tmco5	-1.16502	0.0308099	0.365919	NO
H4c17	-0.780473	0.0308871	0.366338	NO
Gm14169	-0.877063	0.030892	0.366338	NO
Gm36409	0.937278	0.0308966	0.366338	NO
Dleu7	-0.492145	0.0309243	0.366381	NO
Mcoln3	1.07694	0.0309345	0.366381	NO
Gm32899	0.784822	0.0310035	0.366536	NO
Klk7	1.28944	0.0310118	0.366536	NO
1700001J03Rik	0.568741	0.031012	0.366536	NO
4930430E12Rik	1.09951	0.0310161	0.366536	NO
Gm34758	0.6532	0.0310862	0.36716	NO
Arpc5l	-0.327158	0.0311713	0.367783	NO
Gsta2	1.22503	0.0311887	0.367783	NO
Gm29720	0.956112	0.0311905	0.367783	NO
Ccdc171	0.566433	0.0312269	0.367816	NO
Ypel4	0.551226	0.0312277	0.367816	NO
Brd8dc	0.669556	0.0313078	0.368359	NO
Cldn15	-0.795339	0.0313163	0.368359	NO
Adam8	0.590085	0.0313465	0.368359	NO
Cacnb4	-0.593965	0.031395	0.368359	NO
Gm32817	-0.799374	0.0313979	0.368359	NO
Fgf11	0.432091	0.0314326	0.368359	NO
Slc23a2	-0.40108	0.0314425	0.368359	NO
H2bc7	0.764357	0.0314461	0.368359	NO
Mpp7	0.44017	0.0314597	0.368359	NO
Tdrd9	-0.727772	0.0314862	0.368359	NO
Mmaa	0.384724	0.0314971	0.368359	NO
Lipc	0.948832	0.031504	0.368359	NO
Micalcl	-0.655409	0.0315189	0.368359	NO
Card14	0.752927	0.0315243	0.368359	NO
Lrrk2	-0.387716	0.0315323	0.368359	NO
LOC118568224	-0.744758	0.0315621	0.368506	NO
Gm39017	-0.657878	0.0318	0.371082	NO
Klf13	-0.436689	0.0318267	0.37119	NO
Cic	0.404586	0.0318623	0.371402	NO
Sec61g	0.758722	0.0319612	0.372353	NO
Capn5	0.406572	0.0320217	0.372854	NO
Gm41846	-0.844086	0.0320545	0.373032	NO
Pcbd2	0.426625	0.0320737	0.373053	NO
Gm3317	-0.654176	0.0321327	0.37337	NO
Clmn	0.510182	0.0321358	0.37337	NO
LOC118567858	0.7096	0.032266	0.374541	NO
Rpl21	0.438824	0.0322717	0.374541	NO
Lepr	0.815242	0.0323154	0.374845	NO
Rpl27a-ps4	0.702989	0.0323475	0.374935	NO
Fen1	0.425589	0.0323583	0.374935	NO
Calm2	-0.541285	0.0324596	0.375471	NO
Pnmal2	0.641083	0.032464	0.375471	NO
Gm6793	0.457729	0.0324643	0.375471	NO
Smarcd1	-0.417719	0.0324748	0.375471	NO
LOC118568652	1.80796	0.0325467	0.376099	NO
Prelid2	0.85741	0.0326547	0.376896	NO
Sdk1	-0.470696	0.0326555	0.376896	NO
BC049352	0.784878	0.0326685	0.376896	NO
Cd93	0.917301	0.0327208	0.377296	NO
Atp5l	0.545277	0.0327788	0.37776	NO
Psd3	0.607753	0.0328393	0.378254	NO
Zfp987	1.19005	0.0328618	0.378309	NO
Gm6194	0.590382	0.0328811	0.378327	NO
Rnf39	0.88632	0.0329368	0.378689	NO
Ntng1	-0.470657	0.032948	0.378689	NO
Gm20208	-0.711807	0.0330048	0.37896	NO
Zfp804a	-0.762181	0.0330156	0.37896	NO
Efr3a	-0.37603	0.0330248	0.37896	NO
LOC118568368	1.15955	0.0330881	0.379483	NO
Pxdn	0.378175	0.0331946	0.380501	NO
Slc6a15	0.553171	0.0332269	0.380667	NO
Lrtm1	-0.870657	0.0333512	0.381687	NO
Rpl37a	0.538123	0.0333673	0.381687	NO
Syna	-0.714026	0.0333767	0.381687	NO
Rims1	-0.709206	0.0333874	0.381687	NO
Gm12185	1.1842	0.0334185	0.381774	NO
Kcnb1	-0.722005	0.0334425	0.381774	NO
Kcnk1	-0.416493	0.0334486	0.381774	NO
Klhl1	1.03503	0.0335732	0.382984	NO
Gm46442	0.785843	0.0336036	0.382984	NO
Cdh8	-0.794637	0.0336083	0.382984	NO
Ptgfr	-0.524832	0.0337668	0.384586	NO
Mir3101	0.794734	0.0338487	0.385313	NO
Nt5e	-0.581095	0.0339679	0.385976	NO
Clec4e	1.51608	0.0339697	0.385976	NO
Gm36556	0.656992	0.0339917	0.385976	NO
Zfp92	0.592302	0.033992	0.385976	NO
Eci3	0.661935	0.0340052	0.385976	NO
Rpusd1	-0.444619	0.0340269	0.385976	NO
Gm8615	0.369802	0.0340333	0.385976	NO
Ogfod1	0.433881	0.0340629	0.386107	NO
Slc66a2	0.36132	0.0340958	0.386274	NO
Slc15a3	0.766212	0.0341527	0.386612	NO
Tbkbp1	0.362872	0.0341772	0.386612	NO
Klhl12	0.347802	0.0341798	0.386612	NO
Ap2b1	-0.437814	0.0342081	0.386727	NO
Il1rn	1.0563	0.0342419	0.386895	NO
Klrg1	-0.818702	0.0342592	0.386895	NO
Pola2	0.570346	0.0343519	0.387658	NO
Serinc3	-0.412041	0.0343794	0.387658	NO
Cxcl10	-0.819784	0.0343811	0.387658	NO
Cox7c-ps1	0.484575	0.0344267	0.387967	NO
Inpp5k	0.376249	0.0344525	0.388054	NO
Dglucy	0.383458	0.0344979	0.38836	NO
Slc17a6	-0.66884	0.0345314	0.388533	NO
Mdh1	-0.454573	0.0345983	0.389081	NO
Radx	-0.668666	0.0346931	0.38969	NO
Tm7sf2	0.380269	0.0347026	0.38969	NO
Aopep	-0.367301	0.0347071	0.38969	NO
Nptxr	-0.677216	0.034778	0.390216	NO
Cln5	0.45353	0.0347905	0.390216	NO
Elovl6	-0.399083	0.0348549	0.390733	NO
Gas2l3	0.465331	0.0348824	0.390836	NO
Npm1	0.376305	0.0349697	0.391589	NO
Rbbp5	0.327747	0.0349894	0.391589	NO
Enpp3	-0.741428	0.0350045	0.391589	NO
Slco5a1	-0.642233	0.0350552	0.391951	NO
H2-Q9	0.760234	0.0351169	0.392335	NO
Arfgap3	0.353596	0.0351354	0.392335	NO
Gm47655	0.90193	0.0351446	0.392335	NO
Retn	0.901423	0.0351826	0.392469	NO
Nyx	0.554544	0.0351934	0.392469	NO
Gucy1b1	-0.585319	0.0352282	0.392476	NO
Gas2l2	-0.588033	0.0352307	0.392476	NO
Nop56	-0.324854	0.0353523	0.393626	NO
Cnih3	-0.6671	0.0354431	0.394267	NO
Cthrc1	-0.507402	0.0354507	0.394267	NO
Gm46404	0.576635	0.0354652	0.394267	NO
Gm32211	1.12493	0.0355192	0.394662	NO
Lin7b	-0.749642	0.035571	0.395032	NO
Prrg3	-0.466138	0.0356202	0.395373	NO
Nts	-0.976177	0.0356786	0.395602	NO
4632428C04Rik	0.678865	0.0356894	0.395602	NO
Gm10408	-1.03031	0.0356963	0.395602	NO
Gm13981	1.00697	0.035767	0.39618	NO
Dnajc28	0.422845	0.0360324	0.398903	NO
Dok5	-0.398167	0.0360502	0.398903	NO
Gm12502	0.686578	0.0360861	0.399094	NO
Pla2g4e	-0.678712	0.036128	0.39935	NO
Cdc42se2	-0.354531	0.0362607	0.40061	NO
Msr1	0.854187	0.0362821	0.40064	NO
LOC115488053	-0.766339	0.0365587	0.403486	NO
Sesn2	-0.358052	0.0365921	0.403646	NO
Rapgef3	0.372657	0.0366303	0.403859	NO
Trim72	-0.726795	0.0366959	0.404235	NO
LOC118568751	1.10506	0.0367258	0.404235	NO
Gm51961	0.753969	0.0367343	0.404235	NO
Gm1043	0.784034	0.0367401	0.404235	NO
Hspa1b	0.421992	0.0368787	0.405552	NO
AI413582	0.344265	0.0369205	0.405803	NO
Cabp1	-0.55429	0.0369747	0.406006	NO
CN725425	-0.966337	0.0370088	0.406006	NO
Ace	0.598728	0.0370122	0.406006	NO
Kcnv2	1.20654	0.0370386	0.406006	NO
Gm35083	0.822843	0.0370446	0.406006	NO
Relt	0.478072	0.037053	0.406006	NO
Myo1a	0.62528	0.037122	0.406554	NO
Rusc1	-0.541411	0.0372077	0.407178	NO
Nol3	0.401767	0.0372315	0.407178	NO
Ecel1	0.866953	0.0372438	0.407178	NO
Slc5a6	0.412464	0.0372557	0.407178	NO
Tmcc2	0.577337	0.0372741	0.407178	NO
Tecpr1	0.342055	0.0373168	0.407371	NO
Ptpn9	-0.353434	0.03733	0.407371	NO
Gm32897	-0.911422	0.0374202	0.408026	NO
Mettl11b	-0.803755	0.0374282	0.408026	NO
Yif1b	0.341293	0.0375394	0.40903	NO
Gm39628	-0.895753	0.0375831	0.409104	NO
Mir1247	0.965938	0.0376063	0.409104	NO
Gm15983	0.736684	0.0376163	0.409104	NO
Zkscan16	0.680843	0.0376321	0.409104	NO
Rps6	0.394236	0.0376418	0.409104	NO
Il7r	0.859856	0.0376931	0.409311	NO
Msc	-0.81484	0.0376992	0.409311	NO
Kcnd1	0.413126	0.0377334	0.409475	NO
Tut1	0.353922	0.0377805	0.409778	NO
Clec7a	0.831886	0.037813	0.409922	NO
Mir9-3hg	-0.340093	0.0378746	0.410365	NO
Rheb	-0.323563	0.0379083	0.410365	NO
Scamp3	0.544716	0.0379114	0.410365	NO
Tdrd5	0.810223	0.0379691	0.410642	NO
Rnase1	0.852478	0.0379754	0.410642	NO
Usp3	-0.329371	0.0380102	0.410775	NO
Gm3752	-0.749889	0.0380262	0.410775	NO
LOC118567337	0.72241	0.0380861	0.41091	NO
Slc20a1	0.404857	0.0380972	0.41091	NO
Gm34788	-1.0359	0.0381024	0.41091	NO
Gm26974	-0.770246	0.0381155	0.41091	NO
H2-DMb1	0.806004	0.038154	0.411117	NO
Gm35431	-0.810318	0.0382193	0.411511	NO
Rnd3	-0.504964	0.0382355	0.411511	NO
Hhip	-0.593373	0.0382484	0.411511	NO
Sv2c	-0.517264	0.038306	0.411925	NO
Kcna3	-0.619153	0.0383905	0.412441	NO
Scd3	0.601648	0.0384109	0.412441	NO
Slc5a7	-1.45068	0.0384119	0.412441	NO
Trmt112	0.557574	0.0384634	0.412561	NO
Slc30a3	-0.751723	0.0384673	0.412561	NO
Ndnf	-0.650504	0.038481	0.412561	NO
Gm20620	1.12847	0.0385322	0.412771	NO
Net1	0.370951	0.0385392	0.412771	NO
Rnf185	0.318153	0.0385609	0.412797	NO
Usp28	-0.379043	0.0386726	0.413665	NO
1700001L19Rik	0.636993	0.0386807	0.413665	NO
[truncated: 19,379 more rows]
