# Supplementary material for: Reversal of neuronal tau pathology via adiponectin receptor activation
Source: Commun Biol. 2025 Jan 4;8:8. doi: 10.1038/s42003-024-07391-z (PMC11700159; doi:10.1038/s42003-024-07391-z)
Supplement: Supplementary file 4 — Supplementary Data [file 42003_2024_7391_MOESM4_ESM.xlsx]

## Sheet: source data fig 1
Fig 1a - pTau				Fig 1A - NFT				Fig 1B - pAMPK			Fig 1B - AMPK			Fig 1C - pGSK3b			Fig 1C - GSK3b			Fig 1D - pTau - LiCl treatment
DMSO	AR	AR+CC		DMSO	AR	AR+CC		DMSO	AR		DMSO	AR		DMSO	AR		DMSO	AR		DMSO	LiCl
28.487	9.85	46.401		15.866	2.743	1.615		17.018	16.03		31.731	33.651		2.165	44.449		85.006	85.92		28.487	45.817
26.956	10.07	42.894		3.116	3.63	1.259		11.699	7.684		9.01	51.581		42.828	39.07		108.982	87.632		26.956	42.87
29.426	11.179	9.85		23.78	6.539	1.487		32.041	10.104		10.823	27.219		10.368	41.987		46.598	109.152		29.426	41.172
34.071	34.321	42.454		5.526	3.115	1.902		10.306	19.007		10.527	39.164		9.525	6.448		69.945	93.608		34.071	46.698
32.005	42.429	11.047		4.734	6.067	2.134		47.655	15.13		31.832	44.149		18.098	39.309		61.19	92.056		32.005	48.845
36.216	43.337	27.593		11.037	4.09	1.555		40.678	39.987		32.986	94.713		12.456	40.799		58.391	104.712		36.216	47.334
32.194	45.654	37.939		2.453	3.886	2.74		8.786	43.6		16.634	54.706		5.973	17.084		53.504	70.415		32.194	9.208
36.527	20.378	31.965		22.337	3.433	6.459		45.514	43.822		34.175	39.571		26.059	31.425		93.928	13.917		36.527	11.535
24.426	20.887	31.058		7.457	4.064	4.359		6.109	41.461		37.586	65.907		12.261	37.179		80.601	13.917		24.426	11.084
40.877	21.379	37.436		11.586	6.234	1.887		18.383	50.524		11.731	49.916		14.821	39.549		58.686	88.052		40.877	9.147
26.085	46.205	6.713		26.642	29.121	7.65		35.795	24.853		12.383	45.027		16.85	19.741		57.669	81.839		26.085	9.103
23.037	46.296	6.352		2.625	5.039	0.765		14.752	6.301		18.242	44.403		20.543	49.531		93.082	72.841		23.037	29.162
24.468	44.764	51.869		6.119	20.868	1.033		32.758	1.176		11.318	79.967		9.545	5.96		70.809	53.623		24.468	31.137
46.155	47.557	53.797		24.55	4.271	1.175		7.349	30.473		55.557	59.244		10.315	19.129		78.319	20.079		46.155	29.888
46.715	44.647	52.45		1.271	6.369	1.528		23.145	8.77		97.852	37.728		11.016	22.937		72.361	68.405		46.715	26.66
47.434	46.474	49.903		2.011	3.842	1.677		16.489	5.67		53.579	57.148		23.354	3.506		90.317	96.986		47.434	11.395
47.332	24.233	52.176		29.96	2.711	1.436		12.024	7.568		9.682	17.38		22.296	46.488		63.425	31.158		47.332	12.394
44.745	24.83	50.203		16.985	5.284	12.794		12.168	7.787		53.155	34.661		14.589	44.894		67.14	106.863		44.745	52.148
39.943	25.103	49.583		4.475	2.4	1.633		9.572	9.844		53.009	60.598		15.995	38.459		31.607	89.45		39.943	44.785
40.541	40.412	52.255		2.725	0.763	3.163		22.836	21.138		74.501	50.653		27.942	30.978		58.061	79.6		40.541	42.166
44.713	41.817	51.196		23.164	0.879	23.773		14.174	12.2		76.711	59.431		4.244	33.505		45.61	25.945		44.713	40.05
42.078	43.97	50.733		1.951	2.721	15.852		11.878	12.257		31.516	97.722		5.59	30.864		65.769	6.705		42.078	33.443
43.579	43.764	50.256		2.223	6.193	2.045		0.893	23.757		19.242	82.847		10.067	33.923		63.865	22.332		43.579	31.449
50.226	50.007	60.695		1.476	5.206	1.579		1.25	23.301		23.571	129.924		42.068	51.659		61.426	124.063		50.226	31.208
50.803	48.582	50.358		1.473	0.844	20.488		11.516	16.822		22.316	90.847		9.85	41.82		75.296	72.768		50.803	35.013
49.733	48.723	37.838		4.36	1.066	3.313		1.123	16.175		80.572	54.621		13.674	37.708		31.843	86.832		49.733	34.679
35.085	44.724	25.829		13.723	1.263	2.608		1.348	11.449		90.415	95.761		3.721	31.761		38.92	96.379		35.085	33.913
31.639	46.67	38.211		2.682	7.298	1.276		1.086	3.769		10.56	70.176		46.916	47.296		54.283	79.593		31.639	28.664
30.369	46.657	54.893		2.029	0.902	16.173		1.273	11.598		13.173	97.78		33.02	51.407		29.724	77.416		30.369	31.095
32.713	52.089	53.491		19.279	1.335	16.256		1.16	21.661		13.738	76.591		30.957	67.811		74.502	113.351		32.713	30.853
61.181	47.903	43.471		2.67	0.918	3.353		1.731	13.169		91.236	54.988		29.5	60.803		16.465	76.471		61.181	33.588
49.126	9.625	42.717		33.174	19.947	20.404		1.108	10.996		60.465	17.135		30.093	51.505		69.774	114.79		49.126	44.355
38.928	24.311	41.604		2.731	2.955	17.393		1.007	4.736		111.344	19.744		24.527	27.373		55.883	37.562		38.928	46.57
42.704	6.056	53.399		8.108	1.641	4.142		1.012	12.16		138.482	16.291		29.8	29.154		60.559	67.23		42.704	53.245
42.913	6.625	52.096		2.272	3.153	2.67		1.549	13.496		58.859	20.447		24.104	35.173		74.237	92.473		42.913	28.253
31.802	7.228	53.146		2.108	1.34	17.05		1.14	8.986		52.506	15.569		19.665	42.275		63.806	97.455		31.802	54.217
57.7	6.74	51.927		10.113	0.993	16.79		1.071	11.323		48.842	19.412		18.379	38.032		36.614	93.382		57.7	51.054
84.56	8.458	44.175		10.827	1.504	2.935		18.851	11.207		79.039	18.941		20.585	52.195		46.451			84.56	47.807
79.379	8.364	43.399		3.012	1.044	2.169		15.26	12.427		101.101	11.16		26.738	44.551		53.389			79.379	49.653
50.349	8.635	34.717		1.328	1.298	14.497		18.14	28.267		18.734	12.596		23.832	63.834		45.185			50.349	38.757
57.423	8.612	33.783		1.474	2.482	2.457		12.942	9.38		80.084	22.343		29.246	51.544		58.931			57.423
84.848	8.56	46.961		21.852	1.085	3.336		24.144	6.915		103.762	21.378		18.239	35.425		56.574			84.848
64.456	8.085	29.379		11.505	1.149	6.578		21.095	15.2		51.392	31.086		34.041			77.377			64.456
	46.624	34.117		17.646	1.796	10.149		23.914	14.448		53.011	32.645		17.219			43.472
	47.279	35.242		13.007	2.915	17.792		20.676	11.812		52.961			23.571			42.834
	40.208	33.004		13.441	1.788	20.083		25.421	22.657		61.184			27.031			87.372
	42.711	29.383		12.218	11.929	12.336		26.891	32.157		43.645			20.56			131.009
	43.254	43.004		16.176	1.607	14.613		28.149	17.733		48.919						61.752
	46.113	41.033		1.048	1.423	7.559		14.976	31.446		46.378						58.001
	40.437			5.882	9.387	1.855		20.566	32.835		58.545						76.118
	39.594			10.08	1.401	1.798		29.659	28.269		52.994						25.993
	40.532			28.952	1.024	1.251		9.926	25.554		49.441						82.319
	44.762			24.607	2.426	23.719		20.669	30.606		33.8						88.293
	44.503			19.249		16.251		27.933	29.755		50.521						64.069
	47.62			13.664		8.885		20.899	22.848		61.946						69.393
	44.182			18.114		23.636		11.936	35.581
	41.463			10.285		17.276		18.547	40.87
	40.681			1.724		21.831			39.151
				5.427					35.517
				1.227					32.35
				0.836					25.846
				0.952					30.566
				0.851					13.291
				1.031
				13.144
				48.579
				19.979
				43.638
				8.027
				11.12
				8.07
				5.717
				15.99
				8.055
				22.289
				18.141
				7.612

## Sheet: source data fig 2
Fig 2E - LC3b				Fig 2F - p62				Fig 2G
DMSO	AR	AR+CC		DMSO	AR	AR+CC		LAMP2A
13	57	20		17	190	16		DMSO	AR
45	59	8		21	49	1		1.13809	1.43233
4	17	17		5	80	2		0.75995	1.89691
1	52	25		81	54	10		1.10196	1.89624
30	145	85		4	122	7		0.582352	1.51007
49	121	16		3	71	4		0.971737	1.91417
3	151	47		50	40	11		1.44591	1.69495
12	67	34		9	85	7
3	25	17		54	32	7		LC3
2	50	34		58	36	4		DMSO	AR
19	94	29		18	101	11		0.461758	0.644543
15	44	99		185	140	9		0.469005	0.669764
13	29	123		2	2	8		0.646988	0.630398
16	49	89		7	127	9		0.408453	1.02939
31	18	46		2	94	17		0.40908	0.726533
2	55	102		2	123	5		0.441571	1.00165
2	37	4		72	91	16		0.67133	0.942354
7	50	37		77	110	22		0.676641	0.870696
2	52	63		46	67	35		0.670861	0.859202
2	128	22		15	88	2
3	44	55		13	72	3
16	53	33		262	115	7
3	61	16		87	153	3
1	16	40		5	85	10
1	50	18		19	65	64
1	60	119		3	50	38
2	14	39		3	39	5
3	160	37		2	53	2
35	57	48		2	88	2
24	16	3		4	444	2
42	49	69		4	135	7
48	51	87		10	58	4
14	88	15		9	151	4
27	24			7	211	1
10	22			1	36	3
37	145			30	12	2
29	69			6	29	4
28	200			14	14	5
31	72			38	6	14
22	116				3	3
8	102				10	130
34	223				1
18	208				8
2	74				8
7	188
11	204
12	158
12	123
43	134
	182
	177
	44
	149
	262
	231
	220

## Sheet: source data fig 3
Fig 3A - PGC-1a Fold Change					Fig 3C - Mitochondrial Size					Fig 3D - Mitochondrial Integrated Density					Fig 3E - Mitochondrial Circularity					Fig 3F - Mitochondrial Membrane Potential					Fig 3G - ATP Fold Change					Fig 3J - Lipid Droplet Size					Fig 3K - Total Lipid Area
PGC-1a B1E2					WT DMSO	WT AR	Tau DMSO	Tau AR		WT DMSO	WT AR	Tau DMSO	Tau AR		WT DMSO	WT AR	Tau DMSO	Tau AR		WT DMSO	WT AR	Tau DMSO	Tau AR		WT DMSO	WT AR	Tau DMSO	Tau AR		WT DMSO	WT AR	Tau DMSO	Tau AR		WT DMSO	WT AR	Tau DMSO	Tau AR
WT DMSO	WT AR	Tau DMSO	Tau AR		3.705	2.253	2.001	6.139		944.819	574.416	510.273	920.614		0.273	0.246	0.247	0.276		10.3104	14.0249	8.89582	10.6894		0.283987	1.47872	0.173291	0.275106		0.222	0.7	1.723	1.942		8.668	16.095	298.061	66.022
1.07168	0.643835	0.456969	0.66712		2.011	3.457	2.536	4.134		512.752	881.44	646.777	1298.96		0.28	0.186	0.219	0.269		12.381	12.4496	8.9598	9.27765		1.48586	0.990573	0.240201	0.231091		1.296	1.94	2.335	0.464		84.072	31.038	462.318	177.551
0.705007	0.313281	0.41093	0.676328		2.03	3.956	2.96	2.88		517.637	1008.91	754.782	1565.52		0.278	0.138	0.235	0.257		9.45343	10.697	7.43844	9.58279		0.814999	1.65337	0.251434	0.183104		0.791	0.78	2.261	0.543		75.933	20.277	334.615	45.102
1.32355	1.04388	0.403038	0.649354		2.923	4.952	2.202	2.678		745.33	1262.73	561.519	2071.54		0.269	0.169	0.262	0.172		8.96692	16.8864	7.57775	9.92552		0.86631	1.19567	0.19309	0.104711		1.502	0.266	0.84	0.617		73.592	8.527	109.996	114.721
1.05674	0.74836	1.02213	0.864344		2.274	4.088	3.511	7.704		579.943	1042.42	895.363	1054.19		0.217	0.15	0.21	0.2		11.157	14.4383	8.82509	11.0474		1.46076	1.29464	0.209827	0.193569		0.619	0.559	2.281	0.431		36.547	7.828	182.609	266.081
0.946304	0.945983	0.894783	1.16563		2.239	3.647	3.667	3.457		571.067	930.087	935.06	734.395		0.273	0.202	0.214	0.266		11.0918	12.7032	9.1821	10.6919		1.06673	0.555688	0.296233	0.102977		0.851	2.052	2.945	0.421		55.289	54.321	79.824	203.024
0.957967	0.881875	0.222355	0.329092		2.484	5.469	2.984	2.507		633.497	1394.54	760.841	682.807		0.3	0.246	0.234	0.295		12.9941	14.9206	8.90907	9.61056		0.388286	0.850298	0.24394	1.33859		0.93	0.808	1.425	0.441		173.183	118.998	163.732	75.932
1.23187	0.643201	0.199953	0.315967		1.976	3.004	2.876	5.858		503.784	766.115	733.303	1964.61		0.263	0.208	0.21	0.242		9.72616	14.5482	7.8203	10.1985		0.832814	1.65451	1.10037	1.17748		0.796	0.315	0.84	0.526		146.886	24.519	37.832	114.768
0.622656					4.987	5.636	3.437	7.815		1271.6	1437.26	876.507	2603.53		0.315	0.162	0.211	0.228		13.998	15.3095	9.82073	10.7639		1.16946	1.59827	1.14068	1.19788		0.607	0.6	1.351	0.588		131.26	22.635	112.82	35.852
					2.88	3.452	3.8	4.977		733.571	880.35	968.877	881.45		0.285	0.304	0.239	0.175		13.8844	11.8381	10.3349	7.83015		1.09176	1.4725	0.789087	0.764205		1.069	0.402	0.488	0.494		100.832	21.39	65.248	55.818
					3.058	2.495	1.817	5.308		778.689	636.285	463.358	639.304		0.317	0.281	0.276	0.178		11.0783	8.86846	5.57118	9.82547		1.34757	1.22938	1.2119	1.10497		1.142	0.612	0.816	0.599		113.268	13.809	36.49	170.659
PGC-1a4					1.619	5.33	1.569	2.788		412.909	1359.15	400.222	1493.71		0.244	0.208	0.293	0.155		11.7964	10.1115	10.0405	8.07236		1.19147	1.10361	0.888431	0.814153		0.746	0.764	1.921	0.316		131.303	1.207	21.047	10.735
WT DMSO	WT AR	Tau DMSO	Tau AR		2.525	4.085	1.496	3.126		643.784	1041.72	381.541	1992.94		0.224	0.26	0.303	0.179		12.5001	13.034	11.1819	10.3683		0.400634	1.06493	0.491569	1.23671		1.177	1.467	1.403	0.399		184.251	7.338	153.949	99.783
1.05673	0.619061	0.152019	0.993353		2.457	5.474	2.715	5.162		626.415	1395.83	692.257	1269.2		0.212	0.209	0.216	0.158		13.8914	10.6678	10.6951	11.0038		0.815226	1.15618	0.718084	1.61951		0.259	0.62	4.276	0.396		57.672	105.441	62.899	73.221
0.856615	0.392741	0.486719	1.18229		2.431	4.892	2.1	3.465		620.013	1247.44	535.61	2079.53		0.218	0.217	0.228	0.122		8.06436	11.0358	9.75723	10.225		1.26345	1.00496	1.3881	1.76906		0.354	1.916	3.31	1.481		13.481	136.453	87.7	77.003
1.10471	1.32505	0.178861	0.830465		1.512	7.106	1.536	2.98		385.44	1812.02	391.762	1353.63		0.205	0.208	0.188	0.121		7.53989	9.01268	8.49674	10.2016		0.734219	1.52089	1.29998	1.53176		0.784	0.397	1.438	1.006		26.894	9.3	334.953	8.54
0.881647	0.917727	0.68953	0.998876		2.377	3.75	1.834	2.174		522.975	956.272	467.69	711		0.206	0.274	0.225	0.158		9.66436	9.43853	11.1394	10.0306		1.16412	1.38248	1.52845	1.45608		1.03	0.47	1.396	1.8		54.897	151.355	205.334	54.343
1.13424	1.49195	0.762736	0.750061		4.863	4.702	3.278	2.152		1240.02	1199.13	835.863	797.154		0.323	0.172	0.247	0.155		11.1967	8.12939	10.1898	9.8895		1.81573	1.10596	1.296	1.24558		0.899	0.947	2.139	1.73		148.272	63.542	151.768	165.611
0.754691	0.703258	0.096443	0.52686		6.66	3.112	2.001	3.433		531.34	793.632	510.273	1316.25		0.277	0.165	0.219	0.156		8.87298	6.83137	7.80569	7.4945		0.624208	1.34947	0.976683	0.932801		1.269	0.845	0.812	1.17		98.93	40.679	50.838	34.607
1.17092	0.578619	0.308782			3.97	5.3	2.536	5.671		1698.18	1351.53	646.777	883.485		0.167	0.102	0.231	0.131		7.52083	10.6608	5.40409	10.262		0.817107	1.46259	0.508451	1.19484		0.997	0.178	0.877	1.119		102.78	156.44	94.262	127.538
0.59459					2.637	3.375	3.61	1.39		1012.38	860.542	404.148	759.981		0.148	0.249	0.252	0.108		9.38488	9.59742	6.28222	9.86439		0.81251	1.24436	0.495091	0.876382		1.072	1.374	0.842	0.578		40.891	25.564	120.806	62.644
					4.527	2.608	5.094	1.439		672.38	665.105	462.509	554.427		0.159	0.175	0.161	0.114		8.01173	12.3647	5.72325	9.83322		0.685106	1.08569	0.512337	1.00552		0.944	0.278	1.777	0.89		131.004	103.88	224.405	131.734
PGC-1a1					3.087	4.558	1.587	2.571		787.211	1162.2	432.629	548.778		0.139	0.218	0.192	0.142		6.86726	9.49481	8.16403	10.887		0.712626	0.712696	0.984833	1.40025		0.685	0.396	2.64	0.898		116.897	4.279	137.447	13.353
WT DMSO	WT AR	Tau DMSO	Tau AR		2.565		1.816	2.272		653.992		812.169	875.34		0.168		0.246	0.255		9.63858	11.291	11.0484	7.83856		0.66545	1.02767	1.11683	1.19233		1.29	0.832	1.195	0.979		177.447	24.732	139.323	78.163
1.08337	0.716817	0.445349	0.75851		2.084		1.697	2.796		531.34		564.02	1446.03		0.208		0.178	0.367		11.0117	12.4357	7.53205	10.5859		1.30204	1.27647	0.340014	1.23329		0.344	1.101	0.783	1.269		99.293	12.219	183.586	72.42
0.817868	0.579693	1.03756	0.74185		6.66		3.185	7.533		1698.18		555.514	354.037		0.167		0.238	0.405		9.15619	11.305	6.66566	9.95191		0.621122	0.606182	0.508764	1.12323		0.484	0.308	2.448	0.631		33.324	144.068	248.873	107.881
1.1286	1.11547	0.465422	1.50061		3.97		2.214	2.911		1012.38		1235.61	366.618		0.148		0.154	0.326		9.7268	9.06967	6.3732	10.7013				0.623686	0.954673		0.469	0.876	1.324	1.728		55.701	110.458	88.89	214.816
1.03276	0.6357	0.761937	0.614645		2.637		2.178	2.119		672.38		265.719	655.562		0.159		0.209	0.281		10.2928	11.2321	7.55272	10.4802				0.651937	0.800808		0.659	0.678	1.709	0.866		81.644	30.781	90.105	46.097
0.968275	1.05698	0.846161	1.02789		4.527		1.042	3.607		1154.31		196.069	579.427		0.139		0.207	0.338		10.9361	9.10672	7.48977	9.20286				0.484476	1.02453		0.342	0.505	2.371	1.161		131.747	69.353	155.161	233.285
0.896481	0.835192	0.360156	0.599938		2.714		0.769			692.032		338.319	712.898		0.166		0.179	0.317		10.4281	11.6762	9.21366	9.33146				0.976196	1.11578		0.77	1.607	2.125	0.938		100.433	7.073	85.73	46.767
1.09571	0.992019	0.839082	1.21355		1.141		1.327			290.929		555.282	1920.93		0.162		0.323	0.255				8.66588	9.62452				0.728786	0.748916		0.386		2.679	0.47		147.136	139.307	148.596	239.53
0.503547					3.84		2.18			979.262		351.448	742.243		0.178		0.254	0.3				10.0722	11.4335				0.489275	0.759712		0.315		1.769	0.71		76.802	115.194	244.499	166.057
					4.049		1.38			1032.51		514.759	540.419		0.138		0.164	0.313				7.49165	9.94818				0.480297	0.986713		0.858		1.063	1.427		43.153	28.763	137.147	221.582
					1.295		2.021			330.323		202.596	919.714		0.166		0.247	0.332				6.76331	8.74862				0.656472	1.0159		0.692		1.051	1.451		153.501	123.769	105.703	136.001
					2.497		0.794			636.799		351.197			0.136		0.246					7.65893	9.91447				0.56595	1.13215		0.721		2.76	0.575		33.239		285.13	115.028
					1.542		1.379			393.12		639.637			0.157		0.189					7.93585	8.18021				0.617041	0.406735		0.463		0.201	1.051		43.282		186.371	156.939
					1.237		2.512			315.519		246.121			0.134		0.174					7.19282	8.5457				0.126763	0.983091		0.609		0.354	0.201		11.565		69.031	175.558
					1.185		0.966			302.212		542.036			0.152		0.193					9.18048	9.68626				0.516872	1.14504		0.477		0.401	0.354		78.521		200.219	271.408
					1.772		2.126			451.899		309.587			0.159		0.188					7.83755	8.51647				0.649778	0.91295		0.664		1.872	0.401		97.785		475.86	47.164
					4.641		1.214			1183.54		1089.15			0.17		0.199					9.68662	6.26956				0.835565	0.76013		0.565		1.872	1.872		41.831		85.059	27.314
					4.29		4.271			1093.88		455.193			0.185		0.227					9.27139	8.11918				1.38416	0.198562		0.797		0.787	1.872		23.717		319.69	91.082
					3.471		1.785			885.189		1020.87			0.229		0.136					10.2056	8.85963							0.864		0.747	0.787		62.136		322.017	2.618
					5.009		4.01			1277.3		374.554			0.172		0.159					7.87456	8.51326							1.024		0.326	0.747		58.758		36.947	8.844
					3.288		1.469			838.394		378.605			0.162		0.143													1.051		0.596	0.326		63.511		163.536	4.408
							1.485					338.162			0.182		0.187													0.201		0.669	0.596		25.338		305.698	112.335
							1.326					622.651			0.186		0.153													0.354		0.564	0.669		18.98		16.696	112.335
							2.442					904.766					0.171													0.401		1.002	0.564		102.095		128.544	176.262
							3.548					407.307					0.209													1.872		0.961			0.11		112.91	78.466
							1.597					397.897					0.22													1.872					21.97		102.763	12.732
							1.56					469.185					0.214													0.787					5.115		98.815	14.906
							1.84					566.725					0.135													0.747					2.557		77.135	23.426
							2.222					191.096					0.136													0.326					2.919		17.299	10.158
							0.749					275.127					0.2													0.596					0.153
							1.079					266.909					0.169													0.669
							5.134					328.427					0.248													0.564
							1.047										0.197
							1.288										0.266
																	0.166
																	0.228

## Sheet: source data fig 4b
Radius	WT																																	WT + AR
0	2	2	2	2	2	2	2	2	2	2	2	2	2	2	2	2	2	2	2	2	2	2	2	2	4	2	2	2	2	2	2	2		2	2	2	2	2	2	2	2	2	2	2	2	2	2	2	2
0.5	2	2	2	2	2	2	2	2	2	2	2	2	2	2	2	2	2	2	2	2	2	2	2	2	4	2	2	2	2	2	2	2		2	2	2	2	2	2	2	2	2	2	2	2	2	2	2	2
1	2	2	2	2	2	2	2	2	2	2	2	2	2	2	2	2	2	2	2	2	2	2	4	2	4	2	2	2	2	2	2	2		2	2	2	2	2	2	2	2	2	2	2	2	2	2	2	2
1.5	2	2	2	2	2	2	2	2	2	2	2	2	2	2	2	2	2	2	2	2	2	2	4	2	4	2	2	2	2	2	2	2		2	2	2	2	2	2	2	2	4	2	2	2	4	2	2	2
2	2	2	2	2	2	2	2	2	2	2	2	2	2	2	2	2	2	2	2	2	2	2	4	2	4	2	2	2	2	2	2	2		2	2	4	2	2	2	2	2	4	2	2	2	4	2	2	2
2.5	2	2	2	4	2	2	2	2	2	2	2	2	2	2	2	2	2	2	2	2	2	2	4	2	4	2	2	2	2	2	4	2		2	2	4	2	2	2	2	2	4	2	2	2	4	2	2	2
3	2	2	2	4	2	2	2	2	4	2	2	2	2	2	4	2	2	2	2	2	2	2	4	2	4	2	2	2	2	2	4	2		2	2	4	2	2	2	2	2	4	2	2	2	4	2	2	3
3.5	2	2	2	6	2	2	2	2	4	2	2	2	2	2	4	2	2	2	2	2	2	2	6	4	4	2	2	2	2	6	4	2		2	2	4	2	2	2	2	2	4	2	4	2	4	2	2	3
4	2	2	2	6	2	2	2	2	2	2	2	2	2	2	4	2	2	2	2	2	2	2	6	6	4	2	2	2	4	4	4	2		2	2	6	2	2	2	2	2	4	2	4	2	4	2	2	3
4.5	2	2	2	6	2	2	2	2	2	2	2	2	2	2	4	4	2	2	2	2	2	4	10	6	4	2	4	2	4	6	4	2		2	2	4	2	2	2	2	2	4	2	4	2	4	2	2	3
5	2	4	2	6	2	2	2	4	2	2	2	2	2	2	4	6	2	2	2	2	2	4	8	6	4	2	4	4	4	12	4	2		2	2	4	2	4	2	2	2	4	2	4	2	6	2	4	9
5.5	2	6	2	8	6	2	2	4	4	2	2	2	2	2	4	4	2	2	2	2	2	4	8	6	4	2	4	4	9	12	6	2		2	2	4	2	4	6	2	2	6	2	4	2	6	2	6	11
6	2	4	4	8	6	2	2	4	4	2	2	4	2	4	4	4	2	2	2	2	2	6	8	6	8	2	4	6	7	12	8	4		2	2	6	2	4	8	2	2	6	2	4	4	8	4	6	11
6.5	2	6	2	8	6	2	2	4	4	2	2	4	2	4	4	4	2	4	2	2	2	6	8	16	6	2	4	6	7	12	10	4		4	2	8	2	4	4	2	2	4	2	4	4	6	4	6	11
7	2	6	2	8	6	2	2	4	4	2	2	4	2	4	4	4	2	4	2	4	2	6	8	10	4	2	6	8	7	16	14	4		4	8	8	2	4	4	2	2	4	2	4	7	6	6	8	11
7.5	2	6	2	8	6	2	2	4	3	2	2	4	2	4	4	4	2	4	2	4	2	6	8	10	8	2	6	10	7	16	12	4		8	12	8	2	4	4	4	4	4	4	4	7	6	6	10	11
8	2	6	2	8	8	2	2	6	3	2	2	4	2	4	6	4	2	4	4	4	2	6	9	12	8	8	7	10	7	16	10	4		14	6	8	2	4	6	4	4	6	8	4	7	6	6	10	11
8.5	2	6	2	8	8	2	2	6	3	2	2	10	2	4	6	4	2	4	4	4	2	12	9	12	8	6	7	10	7	14	10	6		14	6	10	2	4	8	4	6	6	4	4	7	6	6	10	11
9	2	6	1	8	8	2	2	6	3	2	4	6	4	4	6	4	2	4	4	4	4	12	9	12	12	6	7	10	7	14	11	6		14	6	10	2	6	8	4	8	6	4	4	7	10	8	10	11
9.5	6	6	3	8	7	4	2	6	3	2	4	4	4	10	6	4	2	4	4	4	4	16	11	12	12	6	7	10	7	16	11	6		12	6	10	2	6	8	6	18	6	4	4	9	8	14	8	11
10	8	6	3	8	9	10	2	10	5	2	4	4	4	8	6	4	4	4	4	4	4	14	11	16	12	6	7	10	7	14	11	6		12	6	12	2	6	14	10	8	6	3	4	7	8	18	10	11
10.5	8	6	3	8	9	5	2	10	5	4	3	4	4	8	6	4	4	4	4	6	4	14	11	14	12	8	7	10	7	14	13	6		18	8	12	6	8	14	10	8	12	3	12	7	10	12	10	11
11	8	6	3	8	9	5	2	10	9	2	3	4	6	10	6	6	4	4	4	8	8	14	11	14	16	10	7	10	7	16	13	6		20	8	12	4	8	18	8	10	10	3	12	7	10	14	10	11
11.5	8	6	3	8	9	7	2	10	11	2	5	4	6	10	6	8	8	4	8	8	14	14	11	14	16	10	7	10	7	16	13	6		16	8	10	4	8	14	8	8	12	3	10	9	10	22	10	13
12	9	6	5	8	9	7	2	6	9	2	5	4	6	10	6	6	8	4	6	11	14	12	11	14	18	10	7	10	7	16	13	6		14	6	10	4	8	13	8	8	14	3	10	11	12	16	12	11
12.5	9	6	7	8	9	7	2	6	9	4	5	6	6	10	4	6	8	10	6	9	12	12	11	14	21	10	7	10	7	14	13	8		16	6	10	6	12	13	8	8	16	3	14	19	12	16	12	11
13	11	8	9	8	9	7	2	8	9	4	5	11	12	12	4	6	8	8	6	17	14	12	11	12	21	10	7	10	7	14	13	8		16	4	10	6	10	11	6	8	14	3	12	13	12	16	12	11
13.5	11	7	9	16	11	7	2	8	9	6	5	9	9	12	4	6	8	8	10	15	12	16	11	12	21	10	7	10	7	14	13	8		16	4	10	6	10	11	6	8	14	3	12	11	12	16	12	11
14	11	9	9	14	9	7	6	10	9	8	5	9	9	12	4	6	8	8	10	19	12	14	11	12	21	10	7	10	7	14	13	8		16	4	10	6	10	13	8	8	14	3	16	13	12	16	14	11
14.5	11	9	9	16	11	7	4	12	9	8	5	11	9	12	4	6	14	10	8	17	12	14	11	12	21	10	7	10	7	14	13	8		16	4	10	8	10	13	8	8	14	3	15	13	22	14	14	11
15	11	9	9	18	15	7	4	14	17	10	5	15	9	10	4	7	10	10	8	17	14	16	9	12	19	12	7	10	7	14	13	8		14	4	10	8	10	13	8	8	14	3	15	11	14	14	14	11
15.5	11	11	9	20	15	7	4	14	19	7	5	17	9	10	4	7	10	10	8	17	14	16	9	12	19	14	7	10	7	14	13	10		14	4	10	10	10	15	8	8	12	3	21	11	14	14	16	11
16	11	9	9	22	13	7	4	14	19	7	5	17	9	10	4	7	10	10	8	19	12	16	9	12	19	14	7	10	9	14	13	10		14	4	10	10	9	15	8	8	12	3	19	11	14	14	16	11
16.5	11	9	9	22	15	9	4	14	21	7	5	17	9	10	4	7	10	10	8	15	12	16	9	12	23	14	7	10	7	14	13	12		14	4	10	10	11	15	8	8	12	3	17	11	14	18	18	17
17	13	9	9	22	11	9	4	14	21	7	5	21	9	10	4	11	10	10	8	15	12	16	9	12	21	14	7	10	7	12	13	12		14	4	10	10	11	15	8	8	12	23	17	11	14	18	18	15
17.5	13	9	9	25	11	9	14	14	25	7	5	23	9	10	4	15	12	10	8	15	12	16	9	12	19	16	7	10	7	12	13	12		16	6	10	12	13	15	10	8	14	5	17	11	14	18	18	19
18	13	11	9	25	11	9	20	14	23	7	5	21	9	10	4	21	12	10	8	15	12	16	9	12	19	16	7	10	7	12	13	12		14	6	10	10	13	15	18	8	12	5	19	11	14	22	18	9
18.5	13	11	9	25	13	9	12	14	21	9	5	19	9	12	4	23	12	10	8	15	14	18	13	12	19	16	7	10	7	12	13	16		14	6	8	10	13	15	12	8	12	5	19	11	14	28	18	9
19	13	11	9	25	13	9	12	14	21	9	5	19	9	12	6	19	12	12	8	15	14	18	13	12	21	14	7	10	7	14	13	16		14	6	8	10	13	19	18	8	12	5	19	11	16	22	18	9
19.5	13	11	9	25	13	9	12	14	21	9	5	21	9	12	6	17	12	12	8	15	14	18	13	12	23	14	7	10	7	14	13	16		14	6	8	10	13	15	12	8	12	5	19	11	16	20	18	9
20	13	11	9	25	13	9	14	14	21	9	5	19	7	12	6	17	12	16	8	29	14	18	13	14	23	14	7	10	7	14	13	16		14	6	8	10	13	15	12	8	12	5	19	11	20	20	18	9
20.5	13	11	9	27	13	9	12	14	23	9	5	23	7	11	6	21	12	12	8	27	14	18	13	14	23	14	7	10	7	14	13	18		14	6	8	10	13	15	14	8	12	5	19	11	16	20	18	9
21	13	11	9	31	13	9	12	14	21	9	5	21	7	11	6	21	12	12	8	19	14	18	13	12	23	14	7	10	7	12	13	18		14	6	8	12	13	13	14	8	12	3	19	13	16	20	18	7
21.5	13	11	9	29	13	9	12	14	21	9	5	21	7	11	6	21	12	12	8	17	14	18	13	14	27	14	7	10	7	12	13	20		20	6	8	14	13	13	16	8	12	3	17	11	18	20	20	5
22	13	11	9	29	13	9	14	14	21	9	5	21	7	11	6	23	14	12	8	17	14	18	11	10	23	12	7	10	7	12	11	22		16	6	8	14	13	13	16	8	12	3	17	11	18	20	16	5
22.5	13	11	9	31	13	9	14	14	21	9	5	21	7	11	6	23	14	12	8	17	14	18	11	10	21	12	7	10	7	12	13	20		16	6	8	16	11	15	14	8	12	3	17	11	18	20	16	7
23	15	11	9	29	13	9	16	14	21	9	5	21	7	11	6	23	14	12	8	17	16	18	13	10	25	12	7	10	7	12	13	24		30	6	8	18	11	15	14	8	12	3	17	11	18	20	16	9
23.5	13	11	9	27	17	9	14	14	21	9	5	21	7	11	6	23	14	12	8	17	16	18	13	12	25	14	7	10	7	12	13	20		16	6	8	16	11	17	14	8	12	3	17	13	18	20	16	7
24	13	13	9	27	17	9	14	14	23	9	5	21	7	11	6	23	14	12	8	15	16	18	15	12	25	16	7	10	9	12	13	18		16	6	8	16	11	17	14	8	12	3	17	13	18	20	16	7
24.5	13	15	9	27	15	9	14	14	21	9	5	21	6	11	6	23	14	12	8	17	16	16	15	12	25	16	7	10	9	12	13	20		16	6	8	16	11	17	16	8	14	3	19	13	20	22	16	7
25	13	15	9	41	15	9	16	14	23	11	5	21	6	11	6	23	14	12	8	17	16	14	15	12	25	20	7	10	9	12	13	21		16	6	8	16	11	17	14	8	14	3	19	13	20	22	16	7
25.5	13	17	9	29	13	9	16	14	21	11	5	21	6	11	6	23	14	12	8	17	16	14	15	14	27	22	7	12	9	12	13	19		16	6	8	16	11	17	14	8	14	3	19	13	18	22	14	7
26	13	17	9	33	13	9	16	14	21	11	5	21	10	11	6	23	14	12	8	17	16	14	15	18	27	24	7	12	9	12	13	19		16	6	8	16	11	17	14	8	14	3	19	13	16	22	14	9
26.5	13	17	9	29	13	9	18	14	21	11	5	19	10	11	8	25	16	12	8	17	16	14	15	16	27	24	7	12	9	12	13	23		18	6	8	16	11	17	14	8	14	3	19	13	16	24	14	7
27	13	17	11	27	13	9	17	14	19	11	5	19	10	11	8	25	16	12	8	15	16	14	15	16	27	22	9	12	9	14	15	21		14	6	8	16	11	17	14	8	14	3	19	13	16	24	14	7
27.5	13	17	11	27	13	9	17	14	19	11	5	19	12	11	8	25	16	10	8	13	16	14	15	18	25	22	13	12	9	14	15	21		14	8	8	16	23	17	14	8	16	3	19	13	16	22	14	7
28	13	17	11	31	13	9	17	16	19	11	5	19	8	11	8	25	16	10	8	15	15	12	15	18	25	22	7	12	9	14	15	21		16	8	8	16	15	15	14	8	16	3	19	13	18	24	13	7
28.5	13	17	11	23	13	9	19	16	19	13	5	19	8	11	8	27	16	10	8	15	15	12	15	18	25	22	7	12	9	12	15	19		14	8	8	16	15	15	14	8	16	3	19	13	20	22	13	7
29	15	17	11	23	15	9	19	16	19	13	5	19	8	11	8	27	16	9	8	15	15	12	15	18	25	26	7	12	9	12	15	19		14	8	12	16	23	15	14	8	20	5	19	13	20	27	11	7
29.5	15	17	11	23	15	9	19	16	19	13	5	19	8	11	8	27	16	9	8	15	13	13	15	18	25	24	7	12	9	12	15	19		14	8	12	16	15	15	14	8	28	5	19	13	20	25	11	7
30	15	17	11	21	15	9	19	16	19	13	5	19	8	11	8	27	16	9	8	15	13	15	15	18	25	26	7	12	9	12	15	21		14	8	12	16	15	15	14	12	20	5	21	15	20	23	11	7
30.5	15	17	11	19	15	9	19	16	19	13	5	21	8	11	8	29	16	11	8	15	13	13	15	20	25	22	7	12	9	14	15	17		14	12	12	16	15	15	14	12	20	5	21	15	22	21	13	7
31	15	17	11	19	15	9	19	16	23	13	7	19	8	11	8	29	16	11	8	15	21	13	15	20	25	20	7	12	9	14	15	17		14	12	16	18	15	15	14	12	20	5	21	15	24	21	11	7
31.5	15	17	11	19	17	9	19	16	23	13	7	19	8	11	10	29	16	11	8	15	17	13	15	20	23	20	9	12	9	14	15	19		14	12	14	16	15	15	14	12	24	5	21	17	24	21	11	5
32	15	17	11	23	17	9	19	16	25	13	7	23	8	11	10	29	18	9	8	15	17	13	15	24	21	20	9	12	9	14	15	19		14	10	14	16	13	15	12	12	20	5	21	15	24	21	11	5
32.5	15	19	11	21	15	9	19	18	25	13	7	19	8	11	10	29	18	9	8	15	17	13	17	18	21	20	9	12	9	14	15	19		14	10	14	18	13	15	12	12	20	5	21	15	24	21	13	5
33	15	19	11	21	15	9	19	18	25	13	7	19	8	9	10	31	18	9	8	15	19	13	17	18	21	20	9	12	9	14	15	21		14	10	14	20	13	15	12	12	18	5	21	15	24	25	11	5
33.5	15	19	11	21	15	9	19	18	25	13	7	17	8	9	10	31	18	9	8	15	19	13	17	18	21	20	9	12	9	14	15	21		14	12	14	16	13	17	12	12	18	5	19	15	22	25	11	5
34	15	19	11	21	15	9	19	18	25	13	7	17	8	9	10	31	18	7	8	15	33	13	17	18	21	20	9	12	9	14	15	21		14	12	14	16	13	15	12	12	18	5	19	15	22	23	11	5
34.5	15	17	11	21	15	9	19	18	25	13	7	17	8	9	10	31	18	7	8	15	21	13	17	18	21	18	9	12	9	14	17	21		14	12	14	18	13	13	12	12	18	5	19	15	22	23	11	5
35	15	19	11	23	15	9	19	18	25	13	7	17	8	9	10	31	18	7	8	15	17	13	15	18	21	18	9	12	9	14	17	21		14	14	12	18	13	13	12	12	16	5	19	15	24	25	11	5
35.5	15	17	11	23	15	9	19	18	25	13	7	17	8	9	10	31	18	7	8	17	19	13	15	18	23	18	9	12	9	14	17	21		14	14	14	18	13	13	12	12	16	5	21	15	24	25	11	5
36	15	17	11	23	15	9	19	18	25	13	7	15	8	9	10	31	18	5	8	19	19	11	17	18	21	18	11	12	7	14	17	21		14	14	14	18	13	13	12	12	16	5	21	15	24	25	11	5
36.5	15	17	13	23	15	9	19	18	25	13	7	15	10	9	10	31	18	5	8	19	19	13	17	20	21	16	11	12	9	14	17	19		14	14	14	18	13	13	12	12	16	7	19	17	24	23	11	5
37	15	17	13	23	15	9	19	18	25	13	7	15	10	9	10	33	18	4	8	19	19	13	17	20	21	16	11	12	9	14	15	17		14	14	12	16	13	13	12	12	16	7	19	17	24	21	11	5
37.5	15	17	13	23	15	9	19	18	25	13	7	15	10	8	10	33	18	4	10	19	19	13	17	20	21	16	11	12	9	14	15	17		14	18	12	16	13	13	12	12	16	7	19	17	26	21	11	5
38	19	17	13	23	15	9	19	18	25	13	7	15	14	8	10	33	18	4	10	19	19	13	17	19	21	14	11	12	9	14	17	17		14	18	12	18	13	13	14	14	16	7	19	15	24	21	11	5
38.5	17	17	13	27	15	9	19	18	25	13	7	15	14	8	10	37	18	4	10	19	19	13	15	21	21	14	11	10	9	14	17	17		14	16	12	18	13	13	14	14	16	7	19	15	24	21	11	5
39	17	17	13	27	15	9	19	18	25	13	7	15	14	8	10	37	18	4	10	19	21	13	15	19	21	14	13	10	9	14	17	17		14	18	12	18	13	13	14	14	16	7	19	15	24	19	13	5
39.5	17	17	13	27	19	9	19	18	25	13	7	15	18	8	10	37	18	6	10	19	23	13	11	19	21	14	13	10	9	14	17	17		12	20	11	18	13	14	14	14	16	7	17	15	24	19	11	5
40	17	17	13	27	17	9	19	17	25	13	7	15	14	8	10	35	18	4	10	19	21	15	11	17	21	16	13	8	9	14	17	15		12	20	11	18	15	14	14	16	16	7	21	15	24	19	11	5
40.5	17	17	13	27	17	9	19	17	27	13	7	17	14	8	10	35	32	4	10	17	21	15	11	17	21	12	13	8	9	14	17	15		14	20	19	18	15	14	12	14	16	7	19	15	24	17	11	7
41	17	17	15	27	15	9	19	17	27	13	7	17	14	8	12	37	20	4	10	21	21	15	5	17	23	12	13	10	9	16	17	15		14	20	15	18	15	14	12	14	16	7	19	15	26	19	11	7
41.5	17	17	15	27	15	9	19	17	27	13	7	17	14	8	12	37	20	4	10	17	21	15	5	17	23	12	13	10	9	14	17	15		14	20	15	18	15	14	12	12	16	7	21	15	26	19	11	7
42	17	17	15	27	15	9	19	17	27	13	7	17	14	8	12	35	20	4	10	17	23	15	5	21	23	12	13	10	9	14	19	17		14	22	15	18	15	14	10	10	16	5	21	15	24	19	11	7
42.5	17	17	19	27	15	9	19	17	27	13	7	17	14	8	12	35	20	4	10	17	21	17	5	21	23	12	13	10	9	14	19	17		14	22	15	18	15	14	10	10	14	5	35	15	24	19	11	7
43	17	17	19	27	19	9	19	15	27	15	7	17	14	8	12	35	20	4	12	17	21	17	7	21	25	12	13	12	9	14	19	17		14	24	15	18	15	14	10	8	14	5	23	13	24	17	11	7
43.5	17	17	19	27	23	11	19	15	27	13	7	17	12	6	12	39	20	4	12	17	21	17	3	21	25	12	13	10	9	14	19	17		14	24	15	18	15	14	8	8	14	5	23	13	24	17	11	9
44	17	17	21	29	19	13	19	15	27	13	7	17	12	8	12	39	20	4	12	17	21	15	3	21	25	14	13	10	9	14	19	17		14	24	23	16	15	14	8	8	14	7	23	13	24	17	11	9
44.5	17	17	21	29	19	13	19	15	27	13	7	17	12	8	14	37	20	4	12	17	19	15	3	25	25	14	13	10	9	14	21	17		14	24	13	16	15	18	8	8	14	7	21	13	24	15	11	9
45	15	15	21	29	19	11	19	15	27	13	9	17	12	6	14	37	20	4	12	19	19	15	3	25	25	14	13	8	9	14	21	17		14	24	13	14	15	14	8	8	14	7	21	13	24	15	11	9
45.5	15	15	21	29	19	11	19	15	27	13	13	17	12	6	16	37	20	4	12	21	19	15	3	27	25	14	13	8	9	14	21	17		14	24	13	14	15	14	10	8	14	7	21	13	24	15	11	9
46	15	15	21	29	19	11	19	15	27	13	13	17	12	8	18	37	20	4	12	21	19	15	5	27	25	14	13	10	9	12	21	17		14	24	13	14	15	14	10	8	14	7	21	13	24	15	11	9
46.5	15	15	21	29	19	11	19	13	31	13	13	19	12	8	16	37	22	4	14	21	19	15	5	27	25	14	13	10	9	12	21	17		14	24	13	14	15	14	10	8	14	7	21	13	22	15	11	9
47	15	15	21	27	19	11	19	13	29	13	17	21	18	4	16	37	22	4	14	27	19	15	5	29	25	14	13	10	9	12	21	17		14	24	13	10	15	14	10	8	14	7	21	13	22	15	13	11
47.5	15	15	21	27	19	11	19	13	33	13	17	19	18	4	18	37	22	4	18	19	19	17	5	29	25	14	13	10	9	12	21	15		14	24	13	8	13	16	10	8	14	9	21	13	22	15	13	13
48	15	15	21	27	19	11	19	13	29	13	17	19	18	4	18	37	22	4	16	19	19	17	5	25	25	14	13	10	9	12	21	15		14	22	13	8	13	16	10	8	14	7	21	13	22	15	13	13
48.5	17	15	21	31	19	11	19	13	29	11	17	19	18	6	18	37	22	4	20	25	19	17	5	25	27	14	13	6	9	12	21	15		14	22	13	8	13	16	11	8	14	7	21	13	22	19	13	13
49	17	15	21	27	19	11	19	13	29	13	15	23	18	14	18	37	22	4	22	21	19	17	5	27	27	14	13	8	7	12	21	15		14	22	13	10	13	14	11	8	14	7	21	13	22	17	13	13
49.5	17	15	21	27	19	13	17	11	29	13	17	23	20	16	18	37	22	4	18	21	19	17	5	25	27	14	11	8	7	12	21	17		14	20	11	10	13	14	9	6	14	7	21	11	22	21	13	13
50	17	15	21	29	19	13	17	11	29	13	17	19	16	2	16	35	22	4	24	19	19	17	5	23	27	16	13	8	5	12	21	17		18	18	11	10	11	14	9	6	14	7	21	9	22	15	13	13
50.5	17	15	19	29	19	13	15	11	29	13	17	19	16	2	16	33	20	4	20	19	19	17	7	21	27	16	15	8	5	12	21	13		14	18	11	10	11	14	7	6	12	7	21	9	30	17	13	13
51	17	15	19	27	19	13	15	11	29	13	17	17	16	2	16	33	20	4	18	19	21	17	7	23	27	14	15	6	5	12	21	13		14	18	11	10	11	14	9	6	12	7	21	9	60	17	13	15
51.5	17	15	19	27	21	15	15	11	29	13	17	17	16	2	16	33	20	4	18	19	21	17	7	23	27	14	15	6	5	12	21	13		14	16	9	10	11	14	9	6	12	7	21	9	22	15	13	11
52	17	19	19	27	19	29	15	9	29	13	17	17	16	2	16	33	20	4	18	19	21	17	5	21	27	12	15	6	5	12	21	13		14	16	9	10	11	14	9	6	12	7	21	9	22	13	13	15
52.5	17	19	19	27	19	23	17	9	29	13	17	17	16	2	16	33	20	4	18	19	21	17	5	21	27	10	15	6	5	11	21	13		14	13	9	10	11	14	11	6	12	9	21	9	20	13	13	11
53	17	19	19	27	21	15	17	9	29	13	17	17	16	2	16	33	20	4	18	19	21	17	5	21	27	10	15	6	5	11	21	13		14	13	9	10	11	14	11	6	12	7	21	9	18	13	13	11
53.5	17	19	19	27	21	23	17	7	29	11	17	17	18	2	16	33	20	4	18	19	19	17	5	21	27	10	15	6	5	11	21	13		18	13	9	10	11	14	11	6	12	7	21	9	14	13	13	11
54	17	23	19	27	21	17	17	7	29	13	17	17	18	2	16	33	20	4	18	19	19	17	5	23	27	12	15	6	5	11	19	13		14	13	9	10	11	14	11	6	12	7	21	9	14	13	13	11
54.5	17	19	21	27	23	21	17	7	31	15	17	17	18	2	16	31	18	4	18	19	19	15	5	23	27	12	15	6	5	11	19	13		14	11	9	10	11	12	13	4	12	7	21	9	14	13	13	11
55	17	19	17	29	21	17	17	7	31	13	17	17	16	2	16	31	18	4	22	19	19	19	5	23	29	12	15	6	5	13	19	13		14	11	9	10	11	12	13	4	10	7	23	11	14	13	13	11
55.5	17	19	17	31	21	17	19	7	31	13	17	17	16	2	16	31	18	4	20	19	19	15	5	23	29	12	15	6	5	11	19	13		14	11	9	10	10	12	13	4	10	7	23	7	14	15	13	11
56	17	19	17	31	21	17	19	7	31	13	17	17	16	2	16	31	16	4	18	18	19	15	5	23	29	12	15	6	5	11	19	13		14	11	9	10	10	12	13	4	10	7	23	7	14	15	13	11
56.5	17	19	17	31	21	17	19	7	29	13	17	17	16	2	16	31	16	4	18	18	19	17	5	23	29	12	15	6	5	11	19	13		14	11	9	10	8	10	13	4	10	7	23	7	14	13	13	21
57	17	19	17	31	21	15	19	7	27	13	17	17	18	2	16	31	16	4	28	18	17	15	5	23	29	12	15	6	5	11	17	13		14	11	9	10	8	10	13	4	10	7	21	7	18	15	13	9
57.5	21	19	19	31	21	15	19	7	27	13	17	17	20	2	16	31	16	4	14	18	17	15	5	23	29	12	15	6	5	11	15	11		14	9	9	10	8	10	13	4	10	7	21	7	14	13	15	9
58	25	19	19	31	21	15	19	7	29	13	20	17	18	2	16	31	16	4	14	18	17	15	5	25	27	12	15	6	3	11	15	11		14	9	7	10	8	10	13	4	10	7	21	7	15	13	15	7
58.5	19	19	19	31	23	15	19	7	29	13	20	17	16	2	16	31	16	4	14	16	15	15	5	25	27	12	15	6	3	11	15	11		14	9	7	10	12	10	13	4	8	7	17	7	15	17	15	7
59	19	19	17	31	23	15	19	7	29	13	20	19	16	2	18	31	16	4	14	16	15	15	5	25	27	12	15	6	3	11	15	11		14	9	7	10	22	8	13	4	8	9	17	7	15	17	13	7
59.5	19	19	17	33	23	17	19	7	29	13	20	17	16	2	18	31	16	6	14	16	15	15	5	25	27	14	15	6	3	11	15	11		14	9	5	10	10	10	17	4	8	7	17	7	15	17	13	5
60	19	19	17	31	23	17	19	7	29	13	20	17	16	2	18	31	16	6	14	16	17	15	5	25	25	12	13	6	3	11	15	11		14	7	5	10	18	10	15	4	8	7	15	7	15	15	13	7
60.5	25	19	15	31	21	17	19	7	27	13	20	15	16	2	18	29	14	6	14	16	17	15	5	27	25	12	13	6	3	11	15	11		14	7	5	10	10	10	15	4	8	7	15	7	15	15	11	5
61	21	21	15	31	21	17	19	7	27	13	20	13	16	2	18	27	14	6	12	14	17	15	5	27	25	12	13	6	3	11	15	11		14	7	3	10	8	10	15	4	8	7	15	7	15	15	11	5
61.5	21	21	19	31	21	17	19	7	27	13	18	13	16	2	20	27	14	6	12	14	24	15	5	24	25	12	13	6	1	11	15	11		12	7	3	10	8	8	15	4	6	7	15	5	13	15	11	5
62	21	25	15	29	21	17	19	7	25	13	18	15	16	2	26	27	14	6	10	14	16	15	5	24	25	12	11	6	1	11	15	11		12	7	3	10	8	8	15	4	10	7	15	5	13	17	11	5
62.5	17	29	15	29	19	17	19	7	25	13	20	15	16	2	21	27	13	4	10	14	26	15	5	24	25	12	11	6	1	11	21	11		8	7	3	10	8	8	17	4	8	7	15	5	13	13	11	5
63	21	21	13	29	19	17	19	7	25	13	24	15	16	2	19	27	13	4	14	14	18	15	5	24	25	12	11	6	1	13	19	13		8	3	3	10	8	10	13	4	8	7	15	5	13	13	10	5
63.5	19	23	13	25	19	17	19	7	25	13	18	15	16	2	19	29	13	4	9	14	18	15	5	26	23	12	11	6	1	13	19	13		10	3	3	10	8	10	17	4	8	7	15	5	11	13	10	5
64	19	17	13	25	19	19	19	5	25	13	18	15	18	2	17	27	13	4	11	14	18	13	5	26	23	12	11	6	1	13	19	13		4	3	3	12	8	10	13	3	8	7	13	5	9	13	10	5
64.5	15	17	13	25	21	20	18	5	27	13	18	15	18	2	17	25	13	4	11	14	22	13	5	24	21	12	11	6	1	13	19	15		4	3	3	10	8	10	13	2	8	7	11	5	9	13	10	5
65	15	15	13	25	19	20	18	5	25	13	18	15	18	2	15	25	13	4	9	14	30	13	5	24	19	12	11	6	1	11	21	11		4	3	1	10	8	8	13	2	7	7	11	5	7	13	10	5
65.5	15	17	13	25	19	18	18	5	23	17	18	15	18	2	13	27	13	4	9	14	24	13	5	24	19	12	11	6	1	11	17	11		4	3	1	10	8	8	13	2	7	7	9	5	7	13	10	5
66	15	17	13	25	19	18	16	5	23	17	18	15	18	2	13	25	13	4	9	14	34	9	5	24	19	12	11	4	1	15	17	11		4	3	1	10	8	8	13	2	9	11	9	5	7	13	10	5
66.5	13	17	13	23	19	18	16	5	21	17	16	15	18	2	13	25	13	4	9	14	16	9	5	24	17	12	11	4	1	13	17	11		4	5	1	10	10	8	15	2	5	7	9	5	9	13	10	7
67	9	15	13	17	19	18	16	5	21	15	16	15	18	2	13	27	13	4	9	14	14	9	5	24	17	12	11	4	1	13	21	11		4	5	1	10	10	6	13	2	3	7	9	5	8	10	10	7
67.5	9	15	13	17	19	18	16	5	19	13	12	11	18	2	13	23	13	4	9	14	12	9	5	22	17	12	11	4	1	13	19	9		4	5	1	10	10	6	11	2	3	7	9	5	6	10	10	7
68	9	11	13	17	21	18	14	5	15	13	12	11	20	2	11	23	13	4	9	14	12	9	5	22	17	12	11	4	1	11	17	9		4	5	1	10	10	6	13	2	3	5	7	5	6	8	14	7
68.5	9	11	13	19	21	18	12	5	15	13	10	11	22	2	7	21	13	4	9	12	12	8	5	24	17	12	11	4	1	11	17	9		4	5	1	10	10	6	13	2	3	5	7	5	6	6	14	7
69	7	10	13	19	21	16	12	5	15	13	10	9	20	2	7	23	11	4	9	12	12	8	5	22	13	11	9	4	1	11	17	8		4	5	1	8	10	6	11	2	3	5	7	5	4	6	16	7
69.5	7	10	13	19	19	16	12	5	17	11	10	9	20	2	7	23	11	4	9	12	12	8	5	22	13	11	9	4	1	9	15	8		4	5	1	8	10	6	13	2	3	5	7	3	4	6	14	7
70	5	10	13	19	17	14	12	5	15	11	10	9	22	2	7	19	11	4	8	12	12	8	5	20	11	11	7	4	1	9	13	8		4	5	1	8	10	6	13	2	3	5	7	3	4	6	16	7
70.5	5	10	13	19	17	14	12	5	15	19	8	9	14	2	7	19	9	6	8	12	10	8	3	20	11	11	7	4	1	9	13	8		4	4		8	10	6	13	2	3	5	7	3	4	6	12	7
71	5	16	13	17	17	12	12	5	13	13	6	9	12	2	7	17	9	6	8	12	14	8	3	18	9	11	6	4	1	9	11	8		4	4		8	10	6	13	2	3	5	7	3	4	4	12	7
71.5	5	16	9	19	15	12	12	5	13	13	6	7	14	2	9	17	9	6	8	12	12	8	3	18	9	11	6	4	1	9	11	8		2	4		8	10	6	13	2	3	5	5	3	4	4	14	7
72	5	12	9	15	13	12	12	5	13	17	6	7	18	2	7	15	9	6	8	18	10	6	3	16	11	11	6	4	1	9	11	10		2	4		8	10	10	13	2	3	5	5	2	4	4	12	7
72.5	5	10	9	17	13	12	12	5	13	13	6	7	14	2	7	17	8	6	6	14	8	6	3	16	11	9	6	4	1	9	10	10		2	4		8	10	12	13	2	3	5	5	2	2	4	10	7
73	5	10	9	15	13	12	12	5	13	13	4	7	12	2	9	17	8	6	6	14	16	6	3	14	11	8	6	4	1	9	10	10		2	4		8	12	14	13	2	3	5	5	2	2	6	10	7
73.5	5	10	7	19	15	14	12	5	19	13	4	7	12	2	5	17	8	6	6	14	12	6	3	14	17	8	8	4	1	9	10	10		2	4		6	12	14	13	2	3	5	5	2	2	6	10	7
74	5	10	7	15	13	12	12	5	11	19	4	7	12	2	1	17	8	6	6	14	10	4	3	14	9	8	8	4	1	11	10	10		2	4		6	12	14	13	2	3	5	5	2	2	6	6	7
74.5	5	10	7	15	13	12	12	5	15	11	4	7	12	2	1	17	8	6	6	14	14	2	3	14	9	8	8	4	1	11	8	10		2	4		6	12	10	13	2	3	5	5		4	6	6	7
75	5	8	7	13	13	12	12	5	7	13	4	7	12	2	1	17	4	6	6	12	20	2	3	14	7	8	8	4	1	11	6	10		2	4		6	12	10	13	2	3	3	3		8	6	10	7
75.5	5	8	7	11	13	14	10	5	5	13	4	7	12	2	1	17	4	6	4	12	6	2	3	14	7	8	8	4	1	9	6	10		2	4		6	12	10	13	2	3	3	3		8	6	10	7
76	5	12	7	9	13	14	10	5	5	15	4	7	12	2	1	17	4	6	4	12	6	2	3	14	7	8	8	4	1	7	6	10		2	4		6	10	10	15	2	3	3	3		4	6	8	7
76.5	5	8	7	9	13	14	10	5	5	15		7	12	2	1	17	4	6	4	12	6		3	14	5	8	8	4	1	7	6	10		2	4		6	8	10	11	2	3	3	3		4	6	8	7
77	5	8	7	9	13	10	10	5	5	11		7	12	2	1	16	4	6	4	12	6		3	14	5	8	8	4	1	7	6	10		2	4		6	10	10	11	2	3	2	3		10	6	8	5
77.5	5	8	6	9	13	10	10	5	5	11		7	12	2	1	16	4	6	4	12	6		3	12	5	6	8	4	1	7	6	8		2	4		6	6	8	11	2	3	2	3			6	6	7
78	5	8	6	9	13	10	10	5	5	11		7	12	2	1	16	4	6	4	12	6		3	10	5	6	8	4	1	7	6	8		2	4		6	6	16	11	2	3		3			6	6	7
78.5	5	8	6	7	11	10	10	5	5	13		7	12	2	1	16	4	6	4	12	6		3	12	5	6	8	4	1	5	4	8		2	4		6	4	8	11	2	3		3			6	6	13
79	5	10	6	7	11	10	10	5	5	11		7	10	2	1	16	4	6	4	12	6		3	12	5	6	8	4	1	5	4	8		2	4		6	4	4	11	2	3		2			6	16	15
79.5	5	22	6	5	11	10	10	5	5	11		7	10	2	1	14	2	6	4	12	6		3	12	5	6	8	4	1	5	4	8		2	4		6	4	4	11	2	3		2			4	10	9
80	5	14	6	5	11	12	10	5	5	11		7	10	2	1	14	2	6	4	8	6		3	12	5	6	8	4	1	5	4	8		2	4		6	4	4	11	2	3		2			4	6	9
80.5	3	6	6	5	11	10	10	5	5	11		5	10	2	1	14	2	6	4	8	6		3	10	4	6	8	4	1	3	4	6		2	4		6	4	4	11	2	3		2			4	10	7
81	2	6	4	5	9	10	10	7	5	13		5	10	2	1	12	2	6	10	8	6		3	10	4	6	8	4	1	1	4	6		2	4		8	4	4	11	2	3		2			4	4	7
81.5	4	6	2	5	7	10	8	5	3	13		5	12	2	1	12	2	8	14	8	6		3	10	4	4	8	4	1	1	4	6		2	4		8	4	4	11	2	3		2			4	4	7
82	8	6	2	5	7	6	8	5	3	11		5	12	2	1	10	4	12	6	8	4		3	10	6	4	6	4	1	1	4	6		2	4		8	6	4	15	2	2		2			4	4	7
82.5	4	4	2	5	7	6	8	3	3	11		5	12	2	1	10	4	12	6	8	4		3	10	4	4	2	4	1	1	4	4		2	4		8	8	4	15	2	2		2			4	4	9
83	6	4	2	5	7	4	8	3	3	11		5	12	2	1	8	4	6	4	8	4		3	10	4	4	2	4	1	1	2	4		2	4		8	6	4	11	2	2		2			4	4	7
83.5	6	4	2	4	7	4	8	3	2	11		5	10	2	1	8	4	6	4	8	4		3	10	4	4		4	1	1	2	4		2	4		8	2	4	11	2	6		2			4	4	15
84	4	4	2	4	7	4	8	3	2	10		5	10	2	1	8	4	6	2	10	4		3	10	4	4		4	1	1	2	4		2	4		8	2	4	11	2	2		2			2	4	7
84.5	2	4	2	4	3	4	8	3	2	10		5	10	2	1	8	4	6	2	8	4		3	10	2	4		4	1	1	2	4		2	4		8	2	4	11	2	2		2			2	2	7
85		4	2	4	3	4	8	3	2	10		5	10	2	1	8	4	6	2	8	2		3	10	2	4		3	1	1	2	4		2	4		8	2	4	11	2	2		2			2	2	7
85.5		4	2	4	3	4	8	3	2	10		5	10	2	1	8	4	6	2	8	2		3	12		2		3	1	1	2	4		2	4		8	2	4	15	2	2		2			2	2	7
86		2	2	2	3	2	6	3	2	10		5	10	2	1	8	2	6	2	8	2		3	12		2		3	1	1	2	4		2	4		8	2	4	11	2	2		2			4	2	7
86.5		2	2	2	3	2	6	3	2	10		5	10	2	1	6	2	6	2	10	2		3	12		2		3	1	1	2	4		2	4		7	2	4	11	2	2					4	2	7
87		2	2	2	3	2	6	3	2	8		5	10	2	1	6	2	6	2	16	2		3	12		2		3	1	1		4		1	4		5	2	4	9	2	2					2	2	7
87.5			2	2	3	2	6	3	2	8		5	10	2	1	6	2	6	2	10			3	12		2		3	1	1		4		1	4		5	2	4	11	2						2	2	5
88			2	2	3	2	4	3	2	8		5	8	2	1	6	2	6	2	10			3	12		2		1	1	1		4		1	4		5	2	4	11	2						2	4	5
88.5				2	3	2	4	3	2	8		5	8	4	1	6	2	8	2	8			3	12				1	1	1		4		1	4		5	2	4	9	2						2	2	5
89				2	3	2	2	3	2	8		5	6	4	1	6		4		8			3	12				1	1	1		4		1	4		5	2	4	9	2						2	2	3
89.5				2	3	2	2	3	2	8		5	6	4	1	6		4		8			3	12				1	1	1		4		1	4		5	2	4	9	2						2	2	3
90				2	3	2	2	3	2	6		5	6	4	1	4		6		8			3	12				1	1	1		4		1	4		5	2	4	9	2						2	2	3
90.5					3	2	2	3	2	6		5	6	4	1	4		6		8			3	12				1	1	1		4		1	4		3	2	4	9	2							2	3
91					3	2	2	3	2	6		5	6	4		2		8		14			3	12				1	1	1		4		1	4		1	2	4	11	2								3
91.5					3	2	2	3	2	4		5	6	4		2		12		6			3	12				1	1	1		4		1	4		1	2	4	9	2								3
92					3		2	3	2	4		5	6	4		2		10		6			3	12				1	1	1		4		1	4		1	8	4	9	2								3
92.5					2		2	3	2	4		5	6	4		2		8		6			3	12				1	1			4		1	4		1	8	4	9	2								3
93					2		2	3	2	4		5	6	4		2		8		6			1	12				1	1			4		1	4		1	20	4	9	2								3
93.5					2		2	3		4		5	6	4		2		4		6			1	12					1			4		1	4		1	6	4	11	2								3
94					2		2	1		4		5	6	6		2		2		6			1	12					1			4		1	4		1	2	4	9	2								3
94.5					2		2	1		4		5	6	2		2		2		6			1	10								4		1	4		1	2	4	9	2								3
95					2		2	1		4		5	6	2		2		4		6			3	10								4		1	4		1	2	4	9	2								3
[truncated: 105 more columns]

## Sheet: source data fig 4c
WT	WT+AR	Tg	Tg+AR
423.311	265.472	216.358	935.32
652.534	421.574	201.224	678.149
497.99	262.342	194.95	457.647
357.833	576.472	319.137	583.887
113.794	540.426	307.869	367.504
438.939	600.833	219.45	634.016
302.229	694.931	439.281	575.649
467.673	730.395	146.786	776.86
464.935	402.461	286.969	157.927
378.924	569.172	219.831	429.129
421.245	483.833	157.839	454.364
500.335	294.827	290.847	564.051
333.016	176.901	179.74	605.041
461.284	360.241	139.802	512.706
516.382	316.906	137.605	872.364
362.713	398.722	221.364	776.67
188.866	338.606	120.03	481.754
494.771	1071.55	164.29	722.131
437.353	388.607	265.625	1038.52
539.536	607.133	355.703	772.611
399.291	429.672	384.74	557.56
194.088	149.929	241.39	172.274
217.941	279.731	504.719	589.361
394.437	850.206	373.384	823.526
397.656	322.875	368.289	484.668
469.762	188.98	284.078	290.238
151.551	257.322	315.131	598.41
262.962	443.133	354.815	540.348
306.956		189.956	306.778
323.889		349.631	446.783
316.943		371.331	295.042
530.55		185.824	464.73
		264.952	234.558
		277.297	314.231
		376.299	376.008
		178.384	427.011
		59.66	339.479
		201.363	118.382
		237.359	453.12
		212.669	289.287
		501.284	254.445
		338.871	360.861
		352.407	436.377
			239.438
			376.109
			428.658
			568.473
			572.186
			223.696
			355.462
			298.007

## Sheet: source data fig 4d
Fig 4d - pJNK				Fig 4d - JNK
DMSO	AR	AR+CC		DMSO	AR	AR+CC
13.626	18.203	17.174		20.83	19.517	65.809
19.03	65.885	19.676		85.966	86.517	59.093
18.233	75.418	9.781		68.627	31.381	82.932
26.055	20.202	14.511		22.037	42.463	90.019
26.342	68.729	31.381		39.406	77.154	67.545
25.639	71.816	12.16		71.372	74.412	69.839
34.496	33.822	22.616		65.843	67.345	60.32
20.084	20.693	10.853		79.15	60.71	64.803
26.61	15.607	9.631		82.856	74.368	76.352
47.256	22.92	10.512		61.257	65.784	56.392
38.638	44.748	28.172		99.91	27.295	89.318
18.925	36.281	58.307		16.9	34.19	57.101
29.476	45.882	25.853		26.205	86.591	43.507
28.242	37.795	15.496		107.936	82.052	58.125
29.766	30.667	15.325		14.481	59.086	47.251
26.737	64.342	16.846		36.2	75.037	62.417
18.662	33.425	23.602		37.244	71.414	67.128
26.872	23.155	18.569		39.707	69.194	39.871
36.944	12.799	33.543		82.472	71.623	53.563
36.792	25.611	16.517		67.376	21.458	56.773
36.699	52.724	43.168		66.894	26.842	7.967
21.789	29.682	29.971		62.385	105.806	6.546
16.687	49.263	20.713		53.88	50.429	4.467
16.548	75.229	25.02		53.124	93.916	63.743
13.101	49.943	55.824		86.63	11.021	70.764
60.814	38.646	61.368		76.39	58.742	55.083
14.097	45.288	66.808		56.908	61.658	29.898
10.395	41.76	75.516		55.907	40.595	21.522
72.812	48.922	4.147		91.021	33.03	69.151
80.389	46.63	71.216		40.073	12.767	53.619
32.485	47.725	24.105		44.027	60.403	55.034
23.866	85.331	17.796		37.159	71.317	63.163
79.851	39.863	13.047		59.055	54.562	43.041
29.75	51.8	56.722		80.147	54.586	45.785
28.636	77.153	71.34		16.604	9.973
84.529	60.01	67.348			60.039
54.746	52.946	26.893			9.793
21.622	37.203	20.568			32.26
55.803	71.284	36.155			44.181
38.874	58.833	49.506			34.506
68.423	50.35	42.782			39.164
75.997	70.137	30.763			46.895
46.619	61.818	43.016			24.935
42.721	55.609	49.213			24.918
39.465	51.834	22.805			54.812
42.334	52.642
41.885	52.566
	107.962
	52.52
	53.166
	104.447
	60.503
	85.473
	101.016
	20.105
	98.281
	81.231
	105.764
	109.874
	24.785
	47.609
	33.537
	62.783
	41.554
	30.682
	35.4
	39.902
	4.14
	4.066
	44.955
	68.351
	63.665
	71.881
	100.509
	46.504
	114.71
	113.619
	102.779

## Sheet: source data fig 4f
Radius	DMSO
0	1	1	1	1	1	1	1	1	1	1	1	1	1	1	1	1	1	1	1	1	1	1	3	1	1	1	1	1	1	1	1	1	1	1	1	1	1	1	1	1	1	1	1	1	1	1	1		1
0.5	1	1	1	1	1	1	1	1	1	1	1	1	1	1	1	1	1	1	1	1	1	1	3	1	1	1	1	1	1	1	1	1	1	1	1	1	1	1	1	1	1	1	1	1	1	1	1		1
1	1	1	1	1	1	1	1	1	1	1	1	1	1	1	1	1	1	1	1	1	1	1	3	1	1	1	1	1	1	1	1	1	1	1	1	1	1	1	3	1	1	1	1	1	1	1	1		1
1.5	1	1	1	1	1	1	1	1	1	1	1	1	1	1	1	1	1	1	1	1	1	1	3	1	1	1	1	1	1	1	1	1	1	1	1	1	1	1	3	1	1	1	1	1	1	1	1		1
2	1	1	1	1	1	1	1	1	1	1	1	1	1	1	1	1	1	1	1	1	1	1	3	1	1	1	1	1	1	1	1	1	1	1	1	1	1	1	3	1	1	1	1	1	1	1	1		1
2.5	1	1	1	1	1	1	1	1	1	1	1	1	1	1	1	1	1	1	1	1	1	1	3	1	1	1	1	1	1	1	1	1	1	1	1	1	1	1	3	1	1	1	1	1	1	1	1		1
3	1	1	1	1	1	5	1	1	1	1	1	1	1	1	1	1	1	1	1	1	1	1	3	1	1	5	1	1	1	1	1	1	1	1	1	1	1	1	3	1	1	1	1	1	1	1	1		1
3.5	1	1	1	1	1	3	1	1	1	1	1	1	1	1	5	1	1	1	1	1	1	1	3	1	1	3	1	1	1	1	1	1	1	1	1	1	1	1	3	1	1	1	1	1	1	1	1		1
4	1	1	1	1	1	3	1	1	1	1	1	1	1	1	5	1	1	1	1	1	3	1	3	1	1	3	1	1	1	1	1	1	1	1	1	1	1	1	3	1	1	1	1	1	1	1	1		7
4.5	1	1	1	1	1	3	1	1	1	1	1	1	1	1	5	1	1	1	1	1	3	1	3	1	1	3	1	5	5	1	1	1	1	1	1	1	1	1	3	1	1	1	1	1	1	1	1		3
5	1	1	1	1	1	3	1	1	1	1	1	1	1	1	5	1	1	1	1	1	3	1	3	1	1	3	1	5	5	1	1	1	1	1	1	1	1	1	3	1	1	1	1	1	1	1	1		3
5.5	1	1	1	1	1	3	1	1	1	1	1	1	1	1	3	1	1	1	1	1	3	1	3	1	1	3	1	3	5	1	1	1	1	1	1	1	1	1	5	1	1	1	1	1	1	1	1		3
6	1	1	1	1	1	3	1	1	1	1	1	1	1	1	5	1	1	1	1	1	3	1	3	1	1	3	1	3	5	1	1	1	1	1	1	1	1	1	5	1	1	1	1	1	1	1	1		1
6.5	1	1	1	1	1	3	1	1	1	1	1	1	1	1	5	1	1	1	1	1	3	1	3	1	1	3	1	3	5	1	1	1	1	1	1	1	5	1	5	5	1	1	1	1	1	1	1		1
7	1	1	1	1	1	3	1	1	1	1	1	1	1	1	5	1	1	1	1	1	3	1	3	1	1	3	1	3	5	1	1	1	1	1	1	1	3	1	5	7	1	9	1	1	1	1	1		1
7.5	1	1	1	1	1	3	1	1	1	1	1	1	1	1	5	1	1	1	1	1	3	1	3	1	1	3	1	3	5	1	1	1	1	1	1	1	3	1	5	7	3	5	1	1	1	1	1		1
8	1	1	1	1	1	3	1	1	1	1	1	1	1	1	5	1	1	1	1	1	3	1	3	1	1	2	9	3	5	1	1	1	1	1	1	1	3	1	5	7	3	5	1	5	1	1	1		1
8.5	1	1	1	1	1	3	1	1	5	1	1	1	1	1	5	1	1	1	1	1	3	1	3	1	1	2	5	3	5	1	1	1	1	1	1	1	3	1	5	7	3	5	1	5	1	1	1		1
9	1	1	1	1	1	3	1	1	5	1	1	1	1	1	5	1	1	1	1	1	3	1	3	1	1	2	3	5	5	1	1	1	1	1	1	1	3	1	13	5	3	3	1	5	1	1	1		1
9.5	1	1	1	1	1	3	1	1	5	1	1	1	1	1	5	1	1	1	1	1	3	1	3	1	1	2	3	5	5	1	1	1	1	1	1	1	7	1	7	5	3	3	1	5	1	1	1		1
10	1	1	1	1	1	3	1	1	5	1	1	1	1	1	7	1	1	3	1	1	3	1	3	1	1	2	3	5	5	1	1	1	1	1	1	1	7	1	11	5	3	3	1	5	1	1	1		1
10.5	1	1	1	1	1	3	1	1	5	1	1	1	1	1	9	1	1	3	1	1	3	1	3	1	1	2	3	5	5	1	1	1	1	1	1	1	7	1	15	5	3	3	1	5	1	1	3		1
11	1	1	1	1	1	3	1	1	5	1	1	1	1	1	9	1	1	3	1	1	3	1	3	1	1	4	3	5	3	1	1	1	1	1	1	1	7	1	17	5	3	3	1	5	1	1	3		1
11.5	1	1	1	9	1	3	1	1	5	1	1	1	1	1	9	1	1	3	1	1	3	1	3	1	1	6	3	5	3	1	1	1	1	1	1	1	7	1	19	5	3	3	1	5	1	1	3		1
12	1	1	1	5	1	3	1	1	5	1	1	1	1	1	9	1	1	3	1	1	3	1	5	1	1	6	3	5	3	1	1	1	1	1	1	1	7	1	19	5	3	3	1	5	1	1	4		1
12.5	1	1	1	5	1	3	1	1	5	1	1	1	1	1	7	1	1	3	1	1	3	1	5	1	1	6	11	5	3	1	1	1	1	1	1	1	7	1	19	5	3	3	1	5	1	1	4		1
13	1	1	1	5	1	3	1	1	5	1	1	1	1	1	7	1	1	3	1	3	3	1	9	1	1	6	7	5	3	1	1	1	1	1	1	1	7	1	19	5	3	3	1	5	1	1	8		1
13.5	1	1	1	5	1	3	1	1	5	1	2	1	1	3	7	1	1	3	1	3	3	1	5	1	1	6	5	5	3	1	1	1	1	1	1	1	7	1	19	5	3	3	1	3	1	1	6		1
14	1	1	1	5	1	3	1	1	5	1	2	1	1	3	7	1	1	3	1	3	3	1	5	1	1	6	5	5	3	1	1	1	1	1	1	1	7	1	19	5	3	3	1	3	1	1	8		1
14.5	1	1	1	5	1	3	3	1	5	1	2	1	1	3	7	1	1	3	1	3	3	1	5	1	1	6	5	5	3	1	1	1	7	1	1	1	5	1	21	3	3	3	1	3	1	5	8		19
15	1	1	1	5	1	3	3	1	5	1	2	1	1	3	7	1	1	3	1	3	3	1	5	1	1	6	7	5	3	1	1	1	5	1	1	1	5	1	21	3	3	3	1	3	1	5	6		5
15.5	1	1	1	5	1	3	11	1	5	1	2	1	1	3	7	1	1	3	1	3	3	1	7	1	1	6	7	5	3	1	1	1	3	1	1	1	5	1	21	3	3	3	5	3	1	5	6		3
16	1	1	1	5	1	3	3	1	5	1	2	1	1	3	7	1	1	3	1	3	3	1	7	1	1	6	5	5	3	1	1	1	3	1	1	1	5	1	21	5	3	5	3	3	1	5	6		3
16.5	1	13	1	5	1	3	3	1	5	1	2	1	1	3	7	1	1	3	1	3	3	1	7	1	1	6	5	5	7	1	1	3	7	1	1	1	5	1	21	9	3	5	3	3	1	5	6		3
17	1	5	1	5	1	3	3	1	5	1	2	1	1	3	5	1	1	3	1	3	3	1	7	1	1	10	7	5	7	1	1	3	5	1	1	1	5	1	25	5	3	5	3	3	1	5	6		3
17.5	1	5	1	5	1	3	3	1	5	1	2	1	1	3	5	1	1	3	1	3	3	1	7	1	1	6	7	3	7	1	1	3	13	1	1	1	5	1	25	5	3	5	3	3	1	5	6		3
18	1	3	1	5	1	3	3	1	5	1	2	1	1	3	5	1	1	3	1	3	3	1	7	3	1	6	11	3	7	1	1	3	7	1	1	1	5	1	27	5	3	5	3	3	1	5	6		3
18.5	3	3	1	5	1	3	3	1	5	1	2	1	1	3	5	1	1	3	1	3	7	1	7	3	1	4	25	3	7	1	1	3	7	1	1	1	9	1	25	5	3	5	3	3	1	5	6		3
19	3	3	1	5	1	3	3	1	5	1	2	1	1	3	5	1	1	3	1	3	5	1	7	3	1	4	13	3	7	1	1	3	11	1	1	1	7	1	25	9	3	5	3	5	1	5	6		3
19.5	3	3	1	5	1	3	3	1	5	1	2	1	1	3	5	1	1	3	1	3	5	1	7	3	1	4	11	3	11	1	1	3	7	1	1	1	5	1	25	5	3	5	3	5	1	5	6		3
20	21	3	1	5	1	3	11	1	5	1	2	1	3	3	5	1	1	3	1	4	5	1	7	3	1	4	11	3	9	1	1	3	9	1	1	1	5	1	25	5	3	5	3	5	1	5	6		3
20.5	5	3	1	3	1	3	4	1	5	1	10	1	3	3	5	1	1	3	1	4	5	1	7	3	1	4	13	3	9	1	1	3	7	1	1	1	5	1	25	5	3	5	3	5	1	3	6		3
21	5	3	5	3	1	3	4	1	3	1	6	1	3	3	3	1	1	3	1	4	5	1	7	3	1	4	9	3	9	1	1	3	7	1	1	1	5	1	27	3	3	3	3	5	1	3	6		3
21.5	5	3	3	3	1	3	4	1	1	1	6	1	3	3	5	1	1	3	1	4	5	1	9	3	1	4	9	3	9	1	1	3	5	1	1	1	9	1	27	3	3	3	3	7	1	3	6		3
22	7	3	3	3	1	3	8	1	1	1	6	1	3	3	5	1	1	5	1	4	5	5	7	3	1	4	9	3	9	1	1	3	3	1	1	1	11	1	27	5	3	3	3	7	1	3	6		3
22.5	5	3	3	3	1	5	6	1	1	1	6	1	3	3	5	1	1	3	1	4	5	5	7	3	1	4	9	3	9	1	1	3	3	1	1	1	13	1	29	5	3	3	3	17	1	1	6		3
23	5	3	3	3	1	5	6	1	1	1	6	1	3	3	5	1	1	3	1	4	5	5	7	3	1	4	9	3	9	1	1	3	3	1	1	1	13	1	29	5	3	3	3	19	1	1	6		3
23.5	5	3	3	3	1	5	6	1	1	1	6	1	3	3	5	1	1	3	1	4	5	5	7	3	1	4	7	3	9	1	1	3	3	1	1	1	11	1	29	5	3	3	3	9	1	1	6		3
24	5	3	3	3	1	5	8	1	1	1	6	1	3	3	5	1	1	3	1	4	5	5	7	3	1	4	7	3	9	1	1	3	3	1	1	1	11	1	29	5	3	3	3	9	1	1	6		3
24.5	3	3	3	3	1	5	6	1	1	1	6	1	3	3	5	1	1	3	1	4	5	9	7	3	1	4	7	3	9	1	1	3	3	1	1	1	9	1	29	5	3	3	3	9	1	1	6		3
25	1	3	3	3	1	5	6	1	1	1	6	1	3	3	5	1	5	3	1	4	5	5	7	3	1	4	7	3	9	1	1	3	3	1	1	1	7	1	29	3	3	3	5	9	1	1	6		3
25.5	1	3	3	3	1	5	6	1	1	1	6	1	3	3	5	1	3	3	1	4	5	5	7	3	1	4	7	3	9	1	1	3	3	9	1	1	5	1	29	3	3	1	5	9	1	1	6		3
26	11	3	3	3	1	5	6	1	1	1	6	1	3	3	5	1	3	3	1	4	5	5	7	3	1	4	7	3	9	1	1	3	3	5	1	1	7	1	29	3	19	1	5	9	1	1	6		3
26.5	11	3	3	3	1	5	6	1	1	1	6	1	3	3	5	1	3	3	1	4	5	5	7	3	1	4	7	3	27	1	1	3	3	5	1	1	7	1	29	3	7	1	5	9	1	1	6		3
27	7	3	3	3	1	5	6	3	1	1	6	1	3	3	5	1	3	3	1	4	5	5	9	3	1	4	7	1	11	1	1	3	3	7	1	1	7	1	29	3	5	1	5	9	1	1	6		3
27.5	5	3	3	3	1	5	6	7	1	1	6	1	3	3	5	1	3	3	1	4	5	5	13	3	1	4	7	1	11	1	1	3	3	3	1	1	7	1	29	3	5	1	5	9	1	1	6		3
28	5	3	3	3	1	3	6	5	1	1	6	1	3	3	5	1	3	3	1	4	5	5	15	3	1	4	19	1	9	1	1	3	3	3	1	1	7	1	29	3	5	1	5	7	1	1	6		3
28.5	5	3	3	3	1	3	6	5	1	1	6	1	3	3	5	1	3	3	1	4	5	5	9	3	1	4	7	1	9	1	1	3	3	3	1	1	7	1	29	3	5	1	5	7	1	1	6		3
29	5	13	3	3	1	3	8	5	3	1	6	1	3	3	5	1	3	3	1	4	5	5	9	3	1	4	7	1	9	1	1	7	3	3	1	1	7	1	29	3	5	1	5	7	1	1	6		3
29.5	5	5	3	3	1	3	8	5	3	1	10	1	3	3	5	1	3	3	1	4	5	5	7	3	1	4	7	1	7	1	1	5	3	3	1	1	7	1	33	3	5	1	5	7	1	1	6		3
30	5	5	3	3	1	3	8	5	3	1	10	1	3	3	5	1	3	3	1	4	5	3	7	3	1	4	7	1	7	1	1	5	3	3	1	1	7	1	33	1	5	1	5	7	1	1	6		3
30.5	5	5	3	5	1	3	8	5	3	1	10	1	3	3	5	1	3	3	1	4	5	3	11	3	1	4	7	1	7	1	1	13	3	3	1	1	7	1	31	1	5	1	5	7	1	1	6		3
31	5	5	3	5	1	3	6	5	3	1	6	1	3	3	7	1	3	3	1	4	5	3	9	3	1	4	7	1	7	1	1	7	3	3	1	1	7	1	31	1	5	1	5	7	1	1	6		3
31.5	7	5	3	5	1	3	6	5	3	1	6	1	3	3	7	1	3	3	1	4	5	3	11	4	1	4	7	1	7	1	1	15	3	3	1	1	7	1	31	1	5	3	5	7	1	3	6		3
32	5	7	3	5	1	3	6	5	3	1	6	1	3	15	9	1	3	3	1	4	9	3	9	4	1	4	7	1	7	1	1	7	3	3	1	1	7	1	31	1	5	3	5	7	1	3	6		3
32.5	5	5	3	9	1	3	6	5	3	1	6	1	3	7	7	1	3	3	1	4	11	1	9	4	1	4	7	1	7	1	5	5	1	3	1	9	7	1	31	9	5	3	5	7	1	3	6		3
33	5	5	3	5	1	3	6	5	3	1	6	1	3	7	9	1	3	3	3	4	7	1	9	4	1	4	7	1	7	1	5	5	1	3	1	5	7	1	31	5	5	3	5	7	1	3	6		3
33.5	5	5	3	5	1	3	6	5	3	1	12	1	3	7	15	1	3	3	3	4	7	1	9	4	1	4	7	1	7	1	5	5	1	3	1	5	7	1	31	3	5	3	5	7	1	3	6		3
34	5	5	3	5	1	3	6	5	3	1	10	1	3	7	19	1	3	3	3	4	7	1	9	4	1	4	5	1	7	1	5	5	1	3	1	5	7	1	31	3	5	3	5	7	1	3	6		5
34.5	3	5	3	5	1	3	6	7	3	1	8	1	3	7	11	1	3	3	2	4	7	3	9	4	1	4	5	1	7	1	5	5	7	3	1	5	7	1	31	7	5	3	5	5	1	3	6		5
35	3	5	3	5	1	5	8	6	3	1	6	1	3	7	13	1	3	3	2	4	7	3	9	4	1	4	5	1	7	1	5	5	3	3	1	13	7	1	33	3	7	3	5	5	1	3	6		3
35.5	3	5	3	5	1	5	8	6	15	1	6	1	3	5	11	9	3	3	4	4	7	3	9	4	1	4	5	1	7	1	3	5	3	3	1	35	7	1	35	3	5	3	5	5	1	3	6		5
36	5	5	3	5	1	7	8	6	7	1	6	1	3	5	15	5	3	3	6	4	9	3	9	4	1	4	5	1	9	1	3	5	3	3	1	7	7	1	37	13	5	3	5	5	1	3	6		7
36.5	3	5	9	5	1	5	8	6	7	1	4	1	3	5	7	5	3	3	6	4	9	3	9	4	1	4	5	1	9	1	3	5	3	3	1	11	7	1	37	13	5	13	7	5	1	3	6		7
37	3	5	9	5	1	5	8	6	7	1	4	1	3	5	7	5	3	3	8	4	11	3	7	4	1	4	5	13	13	1	3	5	3	3	1	7	7	1	39	9	5	5	7	5	1	3	6		7
37.5	3	5	9	9	1	5	8	6	11	1	4	1	3	5	7	5	3	3	8	4	11	3	9	4	1	4	5	11	7	1	3	5	11	3	1	7	5	1	37	9	5	5	7	5	1	3	6		7
38	3	5	9	7	1	5	8	4	23	1	4	1	3	5	7	3	3	3	10	4	11	3	9	4	1	4	5	7	7	1	3	5	3	3	1	7	5	1	37	19	5	5	9	5	1	3	6		7
38.5	3	5	11	7	1	5	10	4	9	1	2	1	3	5	7	3	3	3	10	4	11	3	9	4	1	4	5	7	9	1	15	5	3	3	1	8	5	3	37	17	5	9	7	5	1	4	6		7
39	3	5	7	7	1	5	12	4	9	1	2	1	3	5	7	3	3	3	10	4	17	3	9	4	1	4	5	7	9	1	7	5	3	3	5	8	5	7	37	7	5	5	5	5	1	4	6		9
39.5	3	5	7	7	1	5	8	4	15	1	2	1	3	5	5	3	3	3	10	4	11	3	9	6	1	4	5	5	23	1	5	5	3	3	3	8	5	7	37	5	5	5	3	5	1	4	6		9
40	3	3	7	7	1	5	8	4	25	1	2	1	3	5	7	3	3	3	12	4	11	3	9	6	1	4	5	5	11	1	5	5	3	3	3	8	5	3	33	5	5	5	3	5	1	4	6		13
40.5	3	3	7	7	1	5	8	4	5	1	2	1	3	5	7	3	3	9	12	4	11	3	9	4	1	4	5	5	11	1	5	5	3	3	3	8	5	3	33	3	5	5	3	5	1	4	6		11
41	3	3	9	7	1	5	10	12	5	1	2	1	3	5	7	5	3	5	10	4	11	3	9	4	1	4	5	5	15	1	11	5	3	3	3	8	5	3	33	3	5	5	3	5	1	4	6		7
41.5	3	3	7	7	1	7	10	8	5	1	2	1	3	13	7	5	3	5	10	4	11	3	9	4	1	4	3	5	13	1	5	5	3	3	3	8	13	3	35	3	5	5	3	5	1	8	6		7
42	3	3	7	7	1	11	10	12	11	1	2	1	3	25	7	5	3	5	10	4	11	3	9	4	1	4	3	5	11	1	5	5	3	3	3	8	9	3	32	3	9	5	3	5	1	20	8		7
42.5	3	3	7	7	1	11	10	8	9	1	2	1	3	9	7	5	3	5	14	4	11	3	7	4	1	4	5	7	11	1	5	5	3	3	3	8	9	3	32	3	9	5	3	5	1	22	8		9
43	3	3	7	9	1	11	10	22	7	1	2	1	3	17	7	5	3	5	12	4	11	3	7	4	1	4	5	9	13	1	5	5	3	3	3	8	5	3	32	3	9	5	3	5	1	10	8		7
43.5	3	3	7	9	1	5	10	6	7	1	2	1	3	9	7	5	3	5	14	4	11	3	11	4	1	4	5	9	9	1	3	3	5	3	3	8	17	3	32	3	9	5	3	5	1	10	8		7
44	3	3	7	11	1	5	10	6	9	5	2	5	3	13	7	5	3	5	12	4	11	3	11	4	1	4	5	9	11	1	3	3	3	3	3	8	7	3	32	3	11	5	3	5	1	10	10		7
44.5	3	3	7	11	1	5	10	6	7	5	2	11	3	9	9	5	3	5	12	4	13	3	13	4	1	4	7	11	11	1	3	3	3	3	5	8	7	3	34	3	15	5	3	5	1	8	8		7
45	3	3	7	11	1	5	10	6	7	5	2	5	3	9	9	5	3	5	12	4	11	3	9	4	1	4	7	9	13	1	3	3	3	3	3	8	13	3	32	3	11	5	3	5	1	8	8		7
45.5	3	3	7	21	1	5	10	6	7	5	4	9	5	9	9	5	3	5	14	4	11	3	9	4	1	4	7	9	21	1	3	3	3	3	5	8	13	3	32	3	15	5	3	5	1	10	8		7
46	3	3	7	11	1	5	8	6	9	5	6	5	5	9	9	7	3	5	14	4	11	3	11	4	1	4	5	9	19	1	11	3	3	3	3	8	9	3	32	3	7	5	3	5	1	10	8		7
46.5	3	3	7	7	1	11	8	6	7	5	6	5	9	7	9	7	3	7	16	4	11	3	7	4	1	4	5	9	17	1	5	3	3	3	3	8	9	3	34	3	7	13	3	5	1	10	8		13
47	3	3	7	7	1	7	8	6	7	5	6	5	5	7	9	7	3	7	12	4	12	3	7	4	1	4	7	9	15	1	3	3	3	3	3	8	11	3	34	3	7	7	11	5	1	12	8		9
47.5	3	3	5	5	1	5	8	6	7	7	6	5	5	7	9	7	3	7	10	4	10	3	7	4	1	4	7	9	15	1	5	3	3	3	2	8	11	3	34	3	7	7	5	5	1	10	8		9
48	3	3	5	7	1	5	8	6	7	7	8	9	5	7	9	7	3	7	10	4	10	3	9	4	1	4	7	9	15	1	5	3	3	3	2	8	11	3	34	3	9	7	5	5	1	10	8		9
48.5	3	3	3	9	1	9	8	6	7	7	8	9	5	5	9	9	3	11	10	4	10	3	9	4	1	4	7	9	13	1	5	3	3	3	2	8	9	3	36	3	7	7	5	5	1	8	8		7
49	3	3	3	9	1	9	8	6	7	7	8	5	5	5	13	7	1	7	10	4	8	4	13	4	1	4	7	15	13	1	5	3	5	3	2	8	7	3	36	3	7	7	5	5	1	8	8		11
49.5	3	3	3	7	1	9	10	6	9	7	8	5	5	5	13	7	1	9	10	4	8	4	13	4	1	10	7	11	17	1	5	3	11	3	2	10	7	3	36	1	7	7	9	5	1	8	8		15
50	3	3	3	7	1	17	10	6	25	7	8	5	21	5	43	7	1	7	10	4	8	4	9	4	1	6	9	9	23	5	3	3	11	3	2	8	7	3	32	1	5	7	7	7	1	8	8		13
50.5	3	3	3	5	1	17	10	6	13	7	8	5	5	5	21	7	1	9	10	4	8	4	13	4	1	4	9	9	11	19	3	7	5	3	2	8	7	3	34	1	5	7	7	15	1	8	8		17
51	3	3	3	5	3	15	6	6	13	7	8	5	5	5	17	7	1	9	10	4	8	4	7	4	1	4	9	7	11	9	3	3	5	3	2	8	7	3	32	1	5	7	7	7	1	8	8		11
51.5	3	1	3	19	3	21	6	6	17	5	8	3	9	5	19	7	1	11	12	4	8	4	7	4	1	4	9	7	9	9	3	3	5	3	2	6	7	3	32	1	5	7	7	7	1	10	8		9
52	5	1	3	11	3	13	8	6	7	3	8	3	5	5	19	7	1	19	14	4	10	8	7	4	1	4	9	7	9	15	3	3	5	3	2	6	5	3	32	1	5	7	7	9	1	8	8		9
52.5	5	3	11	15	3	13	8	6	7	3	8	3	5	5	19	7	1	19	12	4	8	4	7	4	1	4	9	7	9	7	3	3	5	3	2	6	5	3	28	1	5	7	7	5	1	8	8		9
53	5	3	9	13	3	18	8	6	9	9	8	11	5	5	27	7	1	13	10	4	6	10	7	4	1	4	9	9	8	11	3	3	5	3	2	8	3	3	28	1	5	7	5	3	1	8	8		15
53.5	27	3	7	23	3	14	8	6	7	9	8	18	5	5	17	7	1	11	8	4	6	4	7	4	1	4	9	9	8	9	3	3	3	3	2	6	3	3	28	1	5	7	5	3	1	12	8		13
54	15	3	11	17	3	8	8	6	11	9	8	6	5	5	23	7	1	11	8	4	6	4	7	4	1	4	9	9	10	11	3	3	4	3	2	6	3	3	30	1	11	7	5	5	1	12	8		9
54.5	5	3	19	17	3	8	8	6	9	29	8	6	5	5	9	7	1	7	8	4	6	4	7	4	1	4	11	9	6	9	3	3	4	3	2	6	3	3	30	1	17	7	5	3	1	8	8		9
55	5	3	15	16	3	8	8	6	9	9	8	6	5	5	9	9	1	7	8	4	6	6	7	4	1	4	11	9	6	7	3	3	4	5	10	6	3	3	30	1	11	7	5	3	1	8	8		9
55.5	9	11	11	18	15	10	8	6	9	13	8	6	5	5	13	9	1	7	4	4	6	6	9	4	5	4	11	9	6	7	3	5	4	9	6	4	3	3	30	3	17	7	5	3	1	8	8		9
56	3	29	9	22	5	10	8	6	5	11	8	12	5	5	11	9	1	7	4	4	6	6	7	16	5	4	11	10	6	7	1	7	4	5	6	4	3	3	30	3	9	7	5	3	1	10	8		9
56.5	3	9	9	18	5	16	8	6	5	9	8	8	5	5	17	9	1	7	4	4	6	6	9	8	5	4	11	8	6	7	1	7	4	5	6	6	5	3	26	3	11	5	5	3	1	8	8		9
57	7	15	19	18	5	8	8	6	5	9	8	8	5	5	25	9	1	9	4	4	8	8	7	12	5	4	9	8	6	15	1	7	4	5	6	6	5	3	26	3	8	5	5	3	1	8	8		9
57.5	3	13	25	18	5	8	8	6	5	7	8	8	5	5	17	9	1	9	4	4	8	16	7	8	5	4	9	8	4	11	1	7	4	5	6	8	5	3	26	5	6	5	5	3	1	8	8		9
58	3	15	27	22	5	8	8	10	3	11	8	8	5	5	15	9	1	17	4	4	8	8	5	12	9	4	9	6	4	13	1	7	4	5	10	8	5	3	24	13	6	5	5	3	1	8	8		9
58.5	3	11	31	26	3	8	8	8	3	7	8	8	5	5	17	9	1	35	4	4	8	24	5	8	7	4	9	4	2	7	1	7	4	5	6	6	5	3	26	7	6	5	5	3	1	8	8		11
59	3	13	23	14	3	8	10	8	3	5	8	8	5	5	13	9	1	9	4	4	8	12	5	8	7	8	9	4	2	7	11	7	4	5	6	6	5	3	24	15	18	5	6	5	1	8	8		11
59.5	3	13	15	14	3	8	8	8	5	5	8	8	5	5	17	7	1	9	4	4	10	10	5	8	9	6	9	4	2	7	3	7	4	5	6	6	5	3	26	23	18	5	6	15	1	8	8		11
60	5	9	15	18	3	10	10	8	5	5	8	8	5	5	21	13	1	9	4	4	14	6	5	8	9	6	9	4	2	9	3	7	4	5	2	6	5	3	26	11	16	9	6	13	1	18	8		14
60.5	4	9	16	14	3	10	8	10	5	5	10	6	5	5	15	9	1	7	4	4	16	8	5	8	7	18	11	4	2	5	2	7	4	5	6	6	5	1	26	7	14	9	6	13	1	18	8		16
61	6	9	14	14	3	12	8	10	5	5	10	6	5	5	11	13	1	7	2	4	8	8	5	12	5	4	11	4	2	4	2	7	4	5	6	6	5	1	24	9	12	9	6	11	1	14	8		20
61.5	4	11	14	12	3	12	6	10	5	5	10	8	5	5	11	17	1	7	4	4	8	8	5	16	5	4	11	4	2	12	4	7	4	5	6	4	5	1	24	11	14	9	6	13	1	12	8		14
62	4	11	14	10	3	10	6	10	5	5	10	8	5	5	11	11	1	7	4	4	8	8	5	14	5	4	11	10	2	8	2	7	4	5	4	4	5	1	24	11	10	9	8	19	1	10	8		14
62.5	4	11	14	10	3	12	6	10	5	5	10	4	5	7	9	11	1	5	4	4	8	8	5	32	5	4	11	10	6	20	2	7	4	5	4	2	7	1	24	11	10	19	6	9	1	8	8		36
63	2	13	12	12	3	12	6	8	5	5	10	6	5	7	13	11	1	5	4	4	8	10	3	12	5	4	11	6	16	12	4	7	4	5	4	2	5	1	24	11	10	11	6	9	1	8	8		32
63.5	2	11	12	10	3	12	6	8	5	13	12	6	5	5	13	11	1	5	4	4	10	10	7	10	5	4	11	4	8	6	4	5	4	9	4	2	5	1	24	11	10	15	6	19	1	10	8		40
64	2	11	12	10	3	12	6	8	5	13	10	8	5	5	13	11	1	5	4	8	10	10	15	4	5	4	11	14	10	6	4	5	4	5	4	2	5	1	24	11	10	8	6	11	1	10	8		28
64.5	2	11	14	10	7	12	4	8	5	21	10	6	5	5	17	11	1	5	8	8	12	12	13	4	5	4	11	4	6	6	4	5	4	5	4	2	5	1	24	11	10	16	6	11	1	6	8		14
65	2	13	14	10	19	12	6	8	5	9	10	6	5	5	13	9	1	7	6	8	8	12	13	4	5	12	13	4	6	10	4	5	4	7	4	2	5	1	24	12	10	10	6	11	1	6	8		14
65.5	10	11	14	10	7	12	6	8	7	9	10	8	5	5	13	9	1	9	6	8	6	20	23	4	5	12	13	4	4	12	4	5	4	5	4	2	5	1	24	12	10	10	6	11	1	6	8		10
66	4	11	16	10	7	12	6	8	7	13	10	8	7	5	11	21	1	7	6	8	6	14	13	2	5	12	13	4	4	10	4	5	4	3	8	4	5	1	22	12	10	10	6	15	1	6	8		8
66.5	4	11	14	18	11	12	6	8	7	13	12	8	5	11	11	15	1	7	6	8	6	16	21	2	5	12	13	4	8	10	4	5	4	3	6	4	5	1	22	10	10	8	6	17	1	6	8		8
67	4	11	14	14	23	18	6	8	7	11	12	8	5	24	11	19	1	7	6	8	8	22	15	2	5	12	13	4	4	10	4	3	4	3	10	4	5	7	24	10	8	8	6	25	1	6	8		8
67.5	4	11	12	18	13	12	6	8	9	6	12	8	5	8	11	15	1	7	6	6	12	20	13	2	5	12	13	4	6	10	4	3	4	3	6	4	5	5	24	10	6	8	6	27	1	6	8		8
68	6	11	10	14	7	8	6	8	9	6	14	8	5	6	9	21	1	5	8	6	8	44	13	2	5	12	17	4	6	10	4	3	4	3	6	12	9	5	20	10	6	6	6	21	1	6	12		6
68.5	8	9	12	14	8	12	6	8	11	6	14	8	5	6	9	17	1	13	10	4	10	60	11	2	5	12	17	6	18	10	4	3	4	3	6	8	13	5	18	10	8	4	6	9	1	6	10		6
69	8	9	12	14	8	12	6	8	7	6	14	8	5	6	9	17	3	7	6	4	10	20	11	2	5	12	17	6	6	10	4	3	6	3	6	6	13	5	18	10	6	4	6	9	1	6	10		6
69.5	8	9	12	18	8	12	6	12	7	6	14	8	5	6	8	15	3	5	6	4	8	22	11	4	5	12	19	6	10	10	4	5	6	3	6	6	11	5	18	10	6	4	6	9	1	4	10		4
70	8	9	14	18	12	12	6	8	7	6	14	8	5	6	8	17	3	6	6	4	8	14	11	10	7	12	33	6	10	16	4	5	6	3	6	4	8	5	18	10	6	4	6	12	1	4	10		4
70.5	10	13	12	22	8	8	6	8	7	8	14	8	5	4	10	13	3	6	6	4	6	20	11	6	7	12	27	4	10	12	4	5	6	3	4	4	8	5	18	10	6	4	6	10	1	4	10		4
71	10	17	8	14	8	16	6	12	7	6	14	8	5	4	10	13	3	6	6	4	8	20	12	20	7	12	23	4	12	10	4	1	6	3	4	4	8	7	16	10	6	4	6	12	1	6	10		6
71.5	10	13	8	14	14	12	6	16	7	4	14	14	5	4	8	13	3	6	6	12	8	16	12	14	7	12	19	4	16	10	4	1	6	3	4	4	8	3	14	10	6	4	6	10	1	8	10		6
72	10	13	10	12	10	8	6	18	7	4	14	26	5	4	6	13	3	6	6	6	8	12	16	6	7	10	17	4	14	10	6	1	6	3	4	4	8	3	14	10	6	4	6	10	1	8	16		6
72.5	10	15	10	10	10	8	6	38	7	4	14	40	5	12	6	13	3	6	6	8	8	8	12	14	7	10	17	4	10	10	6	1	6	3	4	8	8	4	12	10	6	4	6	10	23	10	12		6
73	12	13	10	10	12	8	6	16	7	4	14	22	5	8	6	13	3	6	6	8	6	8	12	8	5	10	17	4	12	8	6	1	8	3	4	6	8	4	12	14	8	4	6	8	17	10	10		6
73.5	22	13	10	14	8	10	6	10	7	4	14	10	7	22	6	13	3	6	8	6	6	8	16	10	7	10	17	4	22	12	6	1	10	3	4	6	8	4	12	40	10	4	6	8	5	10	14		6
74	14	13	10	18	16	10	8	14	7	10	14	8	7	14	6	11	3	12	8	6	8	8	16	10	5	10	17	6	14	6	6	1	8	3	4	8	8	4	10	22	16	4	6	12	9	10	14		6
74.5	6	13	8	10	10	14	10	10	7	6	14	10	7	10	6	11	3	8	8	6	4	8	20	10	5	10	15	6	14	6	6	3	8	3	4	8	8	4	10	24	6	4	6	10	5	10	10		4
75	6	15	8	10	10	10	10	10	7	14	14	10	7	10	6	11	3	4	10	12	4	8	12	12	5	10	15	6	12	6	6	9	10	3	4	10	8	4	10	16	6	4	6	10	9	12	10		4
75.5	6	19	16	10	34	10	10	10	9	6	14	10	7	24	6	12	3	4	6	6	4	8	12	14	5	12	15	6	12	6	6	9	18	1	4	10	8	4	8	16	6	4	6	10	5	12	8		4
76	6	13	8	10	8	12	10	10	15	6	14	14	7	26	8	14	3	4	6	8	4	12	12	12	5	10	15	6	12	6	6	11	14	1	4	8	8	4	10	16	6	4	6	10	5	12	6		6
76.5	6	9	8	14	8	12	10	10	11	6	14	8	7	10	6	14	3	4	6	6	4	12	12	12	5	12	15	6	12	6	6	3	12	1	4	10	10	4	6	16	6	6	6	10	7	12	10		6
77	8	9	8	8	10	12	10	6	7	6	14	12	7	16	6	12	3	4	6	20	4	10	12	12	5	10	15	8	12	6	6	3	12	2	4	10	12	4	6	16	6	18	6	14	9	12	6		6
77.5	8	9	14	14	8	12	10	8	7	6	14	10	7	12	6	10	3	4	6	22	4	10	12	14	5	10	15	8	12	4	6	5	12	2	4	28	12	6	8	20	6	14	6	10	5	12	6		6
78	6	5	10	12	8	12	10	8	7	8	14	10	7	12	6	10	3	4	6	28	4	14	12	14	5	10	15	8	14	6	6	3	10	2	4	8	12	8	8	24	6	14	10	8	5	12	4		6
78.5	6	4	10	8	8	12	10	8	7	8	14	10	7	14	6	10	3	4	6	12	4	12	12	14	5	10	15	8	10	4	6	3	10	2	4	8	8	12	8	46	6	16	22	8	15	12	28		6
79	6	4	10	6	10	12	10	10	7	8	14	10	35	22	6	10	3	4	6	12	8	10	12	14	5	10	15	8	10	2	6	3	10	18	4	8	8	8	8	36	6	12	10	8	3	12	8		6
79.5	8	4	10	6	10	12	10	8	7	18	14	12	19	28	6	10	3	4	6	14	4	8	12	14	5	8	15	8	10	2	6	3	10	14	4	8	8	16	6	20	6	16	10	8	3	10	12		6
80	6	4	10	6	10	12	10	8	7	18	14	12	15	22	10	12	3	4	6	14	4	8	12	16	5	8	15	8	10	4	6	1	10	18	4	8	12	16	6	16	6	10	10	8	3	10	20		6
80.5	6	4	14	12	10	12	10	8	7	10	14	12	15	50	10	12	3	4	4	34	4	14	12	16	5	10	15	8	10	4	6	1	10	16	4	6	10	8	6	14	6	36	10	8	3	10	6		6
81	6	4	10	4	8	12	10	8	7	10	14	12	21	26	10	12	3	4	4	22	4	14	12	16	5	10	15	8	10	4	6	1	10	4	4	6	16	8	6	14	6	18	10	8	3	10	6		6
81.5	6	4	10	4	8	12	10	8	7	10	14	12	15	30	10	14	3	4	4	22	6	8	12	16	5	14	15	8	10	4	6	1	10	4	4	6	8	10	6	14	4	32	10	8	7	10	6		6
82	6	4	10	4	10	10	10	6	7	8	14	12	25	18	10	14	3	4	4	16	4	8	12	18	5	16	15	12	10	4	6	1	12	2	4	6	10	8	6	14	4	16	10	8	9	10	10		6
82.5	6	4	8	4	10	10	10	10	7	8	14	12	21	18	10	14	3	4	4	16	6	8	14	16	5	14	15	6	10	4	6	1	12	2	4	6	6	8	6	14	4	16	16	8	5	14	8		6
83	6	4	8	4	10	10	10	10	7	8	14	12	13	16	8	14	3	4	4	16	6	8	16	16	5	14	15	8	12	4	6	1	8	2	4	6	10	8	6	14	4	8	20	8	5	14	8		6
83.5	6	4	8	4	10	8	10	10	5	8	14	12	11	16	8	14	3	4	4	10	6	8	16	16	5	24	13	6	12	4	6	1	8	4	4	6	6	8	4	12	4	12	16	12	5	14	10		6
84	6	4	8	6	10	8	10	8	5	8	14	14	11	16	10	12	3	4	4	10	6	8	14	18	5	10	13	8	12	4	6	1	8	10	4	6	6	8	4	12	6	12	10	8	5	14	10		6
84.5	6	4	8	6	12	8	10	8	5	10	14	14	11	14	10	14	3	4	4	10	6	8	14	18	5	10	13	6	12	4	6	1	8	6	4	6	6	8	4	12	6	22	8	8	5	14	10		6
85	6	4	8	6	12	8	10	10	5	10	14	14	11	14	10	14	3	4	4	10	6	4	14	18	5	10	13	6	12	4	6	1	8	10	4	6	6	8	4	12	6	10	10	8	5	14	8		6
85.5	6	4	8	6	12	8	10	12	5	16	14	12	11	14	10	14	3	4	4	12	6	6	16	22	5	8	13	6	12	4	6	1	8	14	4	4	6	8	4	12	6	12	6	8	5	14	10		6
86	6	4	8	6	12	8	10	10	5	12	14	14	11	14	10	14	5	6	4	6	8	6	16	20	5	8	13	6	12	4	6	1	8	10	4	6	6	8	4	12	6	12	6	8	5	14	10		6
86.5	6	4	6	6	14	8	10	10	5	10	14	12	11	14	12	14	7	8	4	8	8	6	16	24	5	8	13	6	12	4	6	1	10	8	4	10	6	8	4	10	6	12	6	8	13	14	14		6
87	8	4	6	6	16	8	10	10	5	10	14	12	11	14	12	14	7	8	4	6	8	6	14	16	5	8	13	4	12	4	6	1	8	8	4	6	6	8	4	10	6	12	6	8	15	14	8		6
87.5	6	4	6	6	12	10	10	12	5	10	14	12	13	14	12	14	13	8	4	8	10	10	14	16	5	10	13	4	12	4	6	1	14	10	4	8	6	8	4	10	6	12	10	8	10	14	12		6
88	6	4	6	6	10	10	10	10	3	10	14	12	15	14	12	14	11	8	4	10	8	6	14	16	5	4	13	4	12	4	6	1	14	10	4	16	6	8	4	10	6	10	12	8	10	14	10		6
88.5	6	4	6	6	10	10	10	10	3	10	14	12	15	14	12	12	7	8	4	8	12	6	12	14	5	4	13	4	10	4	6	3	10	10	4	6	6	8	4	10	6	12	50	8	34	14	10		6
89	6	4	6	6	10	10	10	10	3	10	14	12	17	18	14	12	7	8	4	8	8	6	12	14	7	4	13	4	10	4	6	3	8	10	4	6	4	8	4	10	6	12	10	8	6	14	10		6
89.5	6	4	8	6	10	10	10	16	5	10	14	10	19	14	14	10	11	8	4	8	8	6	12	14	7	4	13	4	10	4	6	3	8	12	4	6	4	8	4	10	6	12	10	8	6	14	10		6
90	6	4	6	6	12	10	10	10	5	10	14	10	15	14	14	10	9	8	4	8	8	12	12	16	7	4	13	4	10	4	6	3	8	12	4	6	4	8	4	10	6	12	10	8	6	14	12		6
90.5	6	4	6	6	12	10	10	12	3	10	14	10	15	12	14	10	9	8	4	8	10	6	12	16	7	4	11	4	10	4	6	3	8	14	4	6	4	8	2	10	6	12	10	10	6	16	10		6
91	6	4	6	6	12	10	10	10	3	10	14	10	15	16	14	14	9	8	4	8	12	6	12	18	9	4	11	4	10	4	6	3	8	16	4	6	4	8	2	10	6	12	8	10	6	16	18		6
91.5	6	6	6	6	12	8	10	12	3	10	14	12	13	14	14	18	7	8	4	8	14	12	10	18	9	4	11	4	10	4	6	3	8	48	4	6	4	10	2	10	8	16	8	30	8	16	12		6
92	6	6	6	6	14	8	10	10	5	8	14	10	15	16	22	20	7	8	4	8	10	6	10	22	9	4	13	4	10	4	6	3	12	18	4	6	4	8	2	12	8	14	8	8	10	24	10		6
92.5	6	6	6	6	14	8	10	10	5	8	14	10	21	16	16	16	7	8	4	8	10	6	10	24	9	4	11	4	10	4	6	5	10	14	2	6	6	8	2	12	8	12	6	8	10	16	10		6
93	6	6	6	6	12	8	10	10	5	8	14	10	23	30	16	18	7	8	4	6	10	6	10	18	9	4	13	4	10	4	6	5	10	14	2	6	8	8	4	12	8	12	6	16	14	16	10		6
93.5	10	6	6	6	14	8	10	14	7	8	14	10	21	18	16	12	7	8	4	6	14	6	12	18	9	4	9	4	10	4	6	3	12	14	2	6	8	8		12	8	12	10	8	16	14	10		6
94	6	6	6	6	14	8	10	16	5	8	14	10	19	26	18	12	9	8	4	6	14	6	10	18	9	4	9	4	12	6	6	5	10	14	2	6	8	8		10	10	12	6	8	14	14	10		6
94.5	6	6	6	6	14	8	10	24	3	8	12	10	17	20	18	12	11	8	4	6	12	6	10	16	9	4	9	4	12	8	6	5	10	26	2	6	8	8		10	10	14	8	12	14	14	10		6
95	6	6	12	6	14	8	10	14	3	8	12	10	15	20	18	16	9	8	4	8	8	6	10	16	9	4	11	4	10	6	6	7	10	14	2	6	8	8		10	10	12	4	8	22	14	10		6
95.5	6	8	6	6	14	10	10	22	3	8	12	10	13	16	20	12	9	8	6	8	8	6	10	16	8	4	9	4	8	6	6	9	10	24	2	6	10	8		12	10	20	6	12	10	16	10		6
96	8	8	4	6	20	8	10	22	5	8	12	8	17	16	18	12	7	8	4	8	8	6	10	16	8	4	9	4	8	8	6	9	10	12	2	6	10	8		12	10	12	8	6	8	16	10		6
96.5	12	8	4	6	16	8	10	16	5	8	14	8	11	20	18	12	7	10	6	10	8	6	10	16	6	4	9	4	8	8	6	9	10	12	2	6	8	8		12	10	10	8	8	10	16	10		6
97	14	8	4	6	16	8	10	20	5	8	12	8	13	16	20	14	7	10	8	8	10	4	10	16	6	4	7	4	8	8	6	9	10	12	2	6	8	8		12	10	10	8	6	6	16	10		6
97.5	12	8	6	8	16	8	8	12	5	8	10	8	11	14	24	14	7	8	6	8	10	4	10	16	6	4	7	4	8	10	6	9	10	12	2	6	8	8		16	10	10	6	6	6	16	10		6
98	10	8	4	8	20	8	8	12	5	8	10	8	11	14	24	18	11	6	6	8	10	4	10	16	6	4	7	4	8	10	6	9	10	12	2	6	8	8		12	10	10	6	6	4	16	10		6
98.5	10	8	4	8	14	8	8	14	5	8	10	8	11	14	22	14	13	6	6	8	10	4	10	16	6	6	7	4	8	10	6	9	10	12	2	6	8	8		12	10	10	6	6	4	16	12		6
99	12	8	4	8	14	10	8	14	5	8	10	8	11	14	28	14	11	6	6	8	8	4	10	16	6	8	7	4	8	14	6	9	10	12	2	8	10	8		12	10	10	6	6	6	16	10		6
99.5	10	8	4	8	18	10	10	18	5	8	10	8	11	14	24	18	9	6	6	8	8	4	10	16	6	8	7	6	8	10	6	9	10	12	2	8	10	8		12	10	10	6	6	6	16	10		6
100	10	12	4	8	18	14	4	18	5	8	10	8	11	14	22	14	9	6	4	12	8	6	10	16	6	8	7	6	8	10	6	11	10	12	2	8	14	8		12	10	10	6	6	6	16	10		6
100.5	10	12	4	10	18	10	4	16	5	8	10	8	11	14	28	14	11	6	4	12	8	6	12	16	6	8	7	6	8	10	6	9	10	12	2	8	8	8		12	10	12	6	6	8	16	10		6
101	10	8	6	8	16	8	4	10	5	8	10	6	15	14	24	16	9	6	4	10	8	6	12	16	6	8	7	6	8	10	6	9	12	12	2	8	8	8		12	10	12	6	6	6	16	10		6
101.5	10	8	6	8	16	8	4	10	5	10	10	6	15	14	20	16	9	6	4	14	10	6	12	16	6	8	7	6	8	10	6	13	10	12	2	8	8	8		12	10	12	6	6	6	16	16		6
102	10	8	6	8	12	8	4	10	4	8	10	6	15	18	22	16	9	6	4	12	10	6	14	16	6	8	7	6	8	10	6	21	10	12	2	8	8	8		12	10	12	6	6	6	22	12		6
102.5	10	8	6	8	12	8	4	18	4	8	10	6	15	16	38	24	9	6	4	10	12	6	12	16	6	8	7	6	8	10	6	9	10	12	2	8	8	8		12	10	8	6	6	6	14	12		6
103	10	20	6	8	14	8	4	10	4	8	8	6	13	14	22	16	9	6	4	8	10	6	12	16	6	8	7	6	8	10	6	9	10	18	2	8	8	8		12	10	8	6	6	6	12	12		6
103.5	10	14	8	10	14	8	4	10	4	8	8	8	13	14	26	14	9	6	4	8	10	6	12	16	6	8	7	6	8	10	6	17	10	16	2	8	8	8		10	10	8	6	6	8	12	12		6
104	10	8	6	10	12	8	4	10	4	8	8	8	13	14	28	14	9	6	4	8	12	6	12	16	6	8	7	6	8	10	6	21	10	16	2	8	8	8		10	10	8	10	6	8	10	12		8
104.5	10	6	6	10	12	8	2	10	4	6	8	8	13	12	20	14	7	6	4	6	10	6	14	16	6	8	7	4	8	10	6	9	10	10	2	8	8	8		10	12	8	8	6	6	10	12		8
105	10	6	6	12	12	8	2	10	4	6	6	8	13	12	20	14	9	6	4	6	10	6	14	14	6	10	5	4	8	10	6	11	12	10	2	8	8	8		10	14	8	16	6	6	10	12		8
105.5	10	6	6	10	26	8	4	10	4	6	6	8	17	14	20	12	7	6	4	6	14	6	14	16	6	14	5	4	8	10	6	7	12	10	2	8	8	8		10	26	8	14	6	6	8	14		8
106	10	6	6	12	14	8	4	10	4	6	6	10	13	14	20	12	7	6	4	6	10	6	12	12	6	8	5	4	8	10	6	5	12	10	2	8	8	10		10	14	8	14	6	8	8	14		8
106.5	10	6	6	12	14	8		10	4	6	6	10	13	14	18	12	9	6	4	6	10	6	12	12	6	8	5	4	8	10	6	5	12	10	2	8	8	6		10	16	8	12	6	10	12	14		8
107	10	6	8	12	18	8		10	4	6	6	10	13	14	16	12	11	12	4	6	10	6	12	12	6	8	3	4	8	10	6	5	12	10		8	8	6		10	12	8	12	6	8	14	14		8
107.5	10	6	8	12	14	8		10	4	6	6	10	13	12	14	12	5	10	4	6	10	6	12	16	6	8	3	4	8	10	6	5	12	10		8	8	6		10	12	8	8	8	8	14	14		8
108	10	6	8	12	14	16		10	4	6	6	10	13	12	14	12	5	10	4	6	12	6	12	12	6	8	3	4	8	10	6	5	12	12		8	8	6		10	12	8	20	8	8	14	18		8
108.5	10	6	8	12	14	8		10	4	6	6	8	13	10	16	12	5	10	4	6	12	6	12	10	6	8	3	4	8	10	6	5	12	8		8	8	6		10	12	8	8	6	8	12	14		8
109	10	6	8	12	12	8		10	4	6	6	8	13	10	14	12	5	8	4	6	12	6	10	10	6	8	3	4	10	12	6	5	12	8		8	8	6		10	12	8	8	6	10	12	14		8
109.5	8	6	8	12	12	10		10	4	4	6	6	13	10	14	12	5	8	4	6	12	6	10	10	6	8		4	10	10	6	5	12	8		8	8	14		12	12	8	8	6	12	12	18		8
110	8	6	10	14	12	10		14	4	4	6	6	13	10	14	12	5	8	4	8	12	6	10	10	6	8		4	10	8	6	5	12	8		8	6	6		12	12	8	8	6	12	12	26		8
110.5	8	6	10	14	12	10		14	4	4	6	6	13	10	14	12	5	8	4	8	12	6	10	10	6	8		4	10	12	6	5	12	12		8	4	6		10	14	8	8	6	8	12	14		8
111	8	6	10	14	10	14		10	4	14	6	6	17	10	18	12	5	8	4	8	12	6	10	10	6	8		4	10	8	4	5	10	12		8	4	6		10	10	8	12	6	10	12	18		8
111.5	8	6	10	14	14	26		8	8	8	6	6	13	10	14	12	5	8	4	8	12	6	14	10	6	8		4	8	8	4	5	10	14		8	4	6		10	10	8	10	6	10	12	14		6
112	8	6	10	12	10	14		8	4	4	6	6	13	10	14	12	5	8	4	10	12	4	10	10	6	10		4	8	8	4	5	10	12		8	4	6		10	10	10	10	6	10	10	14		6
112.5	8	6	8	12	10	10		8	4	8	6	6	13	10	14	12	5	8	4	10	12	4	12	10	6	6		4	8	6	4	5	10	10		8	4	10		10	10	10	12	6	10	10	14		6
113	6	6	8	12	10	10		8	4	8	6	6	13	10	14	12	5	8	4	10	12	4	10	10	6	6		4	8	6	4	5	10	10		8	4	6		10	10	10	12	6	10	10	14		6
113.5	6	6	8	12	10	14		8	12	4	6	6	13	10	14	10	5	8	4	16	12	4	10	10	6	6		4	8	6	4	5	10	10		8	4	6		10	10	10	12	8	34	10	14		6
114	6	6	8	12	14	8		4	2	4	6	6	13	10	14	10	5	8	4	16	12	4	8	10	6	6		4	8	6	4	9	10	10		8	4	6		10	10	8	10	6	20	10	14		6
114.5	6	6	8	12	10	8		4	2	4	6	6	15	10	14	10	4	8	4	12	12	4	10	10	6	6		4	8	6	4	8	10	10		8	4	6		10	10	8	12	6	14	10	14		6
115	6	6	8	20	10	8		4	2	4	4	6	13	10	14	10	4	8	4	12	10	4	10	10	6	6		2	8	6	4	8	10	12		8	4	6		10	10	8	18	8	10	10	14		6
115.5	8	6	8	12	10	8		4	2	4	4	6	15	10	12	8	4	8	4	12	10	4	12	10	6	6		2	8	6	4	6	10	10		8	4	6		10	10	8	12	4	10	10	14		6
116	10	4	8	12	10	8		4	2	4	4	6	12	10	18	8	4	8	4	12	10	4	12	14	6	6		2	8	6	4	6	10	10		8	4	6		10	10	8	12	4	10	8	14		6
116.5	12	4	8	10	10	8		4	2	4	4	6	10	10	14	6	4	8	4	12	8	4	14	12	6	6		2	8	6	4	6	6	10		8	4	6		10	10	8	12	4	12	8	14		6
117	10	4	8	10	10	8		6	2	4	4	6	6	10	16	6	4	8	4	12	8	4	14	8	6	6		2	8	6	4	6	6	12		8	4	4		10	10	8	14	4	14	6	14		6
117.5	10	4	8	10	10	8		4	2	4	6	6	6	10	10	6	4	8	4	12	8	4	14	8	6	6		2	8	6	4	14	6	14		8	4	4		10	8	8	12	4	10	6	14		6
118	8	4	8	10	10	8		6	2	4	6	6	6	10	10	6	4	8	4	12	8	4	14	8	6	6		2	8	6	4	14	6	14		8	4	4		8	8	8	12	4	10	4	14		6
118.5	8	4	8	10	10	8		4	2	4	6	6	6	10	10	6	4	20	4	12	8	4	14	8	6	6		2	8	6	4	6	6	10		8	4	4		8	8	8	12	4	10	4	14		6
119	6	4	8	10	10	8		4	2	4	6	6	8	10	10	6	4	12	4	12	8	4	10	6	6	6		2	8	6	4	6	6	10		8	4	4		8	8	10	12	4	10	4	14		6
119.5	6	4	8	10	8	6		4		4	6	6	6	10	10	6	4	10	4	12	8	4	10	6	6	6		2	8	6	4	6	6	10		8	4	4		8	6	10	12	2	10	4	14		6
120	6	4	8	10	8	6		6		4	6	6	6	10	10	6	4	14	4	12	8	4	10	6	6	6		2	8	4	4	8	6	10		8	4	4		8	6	10	16	2	10	4	14		6
120.5	6	4	8	10	8	6		4		4	6	6	6	10	12	6	4	14	4	12	8	4	10	6	6	6		2	8	4	4	8	6	12		8	4	4		8	6	10	12		10	4	14		4
121	6	4	8	10	8	6		4		4	6	6	6	10	12	6	4	8	4	12	8	4	10	6	6	6		2	8	4	4	8	6	10		8	4	4		6	4	32	12		10	4	14		4
121.5	6	4	8	10	8	6		4		4	6	6	6	8	12	6	4	8	4	12	8	4	8	6	6	6		2	8	4	4	8	6	10		8	4	4		6	4	24	12		10	4	14		4
122	6	4	8	10	8	6		4		4	6	6	6	8	12	6	4	8	4	12	8	4	8	4	6	6		2	8	4	4	8	4	10		8	4	4		6	4	12	12		10	2	14		4
122.5	6	4	8	10	8	6		4		4	6	6	6	6	12	6	4	8	4	12	8	4	8	4	6	10		2	8	4	4	8	4	8		8	4	4		6	4	12	12		10	2	14		4
123	6	4	8	10	8	6		4		4	6	6	6	6	12	6	4	8	4	12	6	4	8	4	2	8			8	4	4	8	4	10		8	4	4		6	4	12	12		10	2	16		4
123.5	4	4	8	10	8	6		4		4	6	6	6	6	12	6	4	8	4	12	6	6	6	4	2	6			8	4	4	8	4	8		8	4	4		6	4	12	12		8	2	16		4
124	4	4	8	10	8	6		4		4	6	6	4	6	12	6	4	8	4	12	6	6	6	4	2	4			8	4	2	8	2	10		8	6	4		6	4	12	12		8	2	14		2
124.5	4	4	8	10	8	6		4		4	6	6	4	6	12	6	4	8	6	12	6	4	6	4	2	4			36	4	2	8	2	10		12	6	2		6	4	10	12		8	2	14		2
125	4	4	8	10	8	6		4		4	4	6	4	6	12	6	4	8	4	16	6	4	6	4	2	6			8	2	2	10	2	10		8	6	2		6	4	10	12		10	2	12		2
125.5	4	4	6	10	8	6		4		4	4	6	4	6	12	6	4	8	4	12	6	4	6	4	2	4			8	6	2	8	2	8		8	6	2		6	4	10	12		6	2	12		2
126	4	4	6	10	8	4		6		4	4	6	4	6	16	4	4	8	4	12	6	4	6	4	2	6			8	2	2	6	2	8		8	6	2		6	4	10	12		8	2	10		2
126.5	4	4	6	10	8	4		4		4	4	4	4	6	20	4	4	6	4	12	6	4	6	4	2	6			6	2	2	6	2	8		8	4	2		6	2	10	12		8	2	10		2
127	4	4	6	10	8	4		4		4	4	4	4		24	4	4	6	4	12	6	4	6	4	2	6			6	2	2	6	2	8		10	6	2		6	2	10	12		8	2	10		2
127.5	4	4	6	10	6	4		2		4	4	4	2		28	4	4	6	4	12	6	4	6	4	2	6			6	2	2	6	2	8		8	6	2		6	2	12	12		8	2	10		2
128	4	2	6	10	6	4		2		4	4	4	2		22	4	4	6	4	12	6	4	6	4	2	6			6	2	2	6	2	8		8	6	2		6	2	12	10		6	2	10		2
128.5	4	2	4	8	6	4		2		4	4	4	2		24	2	4	6	2	12	6	4	6	4	2	6			6	2	2	6		6		8	8	2		4	2	12	10		4	2	10		2
129	4	2	4	10	6	4		2		2	4	4	4		24	2	4	6	2	12	8	4	6	4	2	12			6	2	2	6		4		6	8	2		4	2	12	10		4	2	10		2
129.5	4	2	4	12	6	4		2		2	4	4	2		12	2	4	6	2	12	8	4	4	4	2	4			6		2	6		4		6	6	2		4	2	12	12		4	2	10		2
130	4	2	6	10	6	4		2		2	4	4			10	2	4	6	2	12	8	4	4	2	2	4			4		2	6		4		4	6	2		4	2	12	12		4	2	10		2
130.5	4	2	4	10	6	4		2		2	4	4			8	2	2	4	2	12	8	4	4	2	2	4			2		2	6		4		4	6	2		4	2	12	10		4	2	10		2
131	4	2	4	10	4	4		2		2	4	4			8	2	2	4	2	12	8	2	4	2		4					2	6		4		4	6	2		4	2	12	10		4	2	10		2
131.5	4	2	4	10	4	4		2		2	4	4			8	2	2	4		12	6	2	4	2		4					2	6		4		4	6	2		2	2	10	10		8	2	10		2
132	4	2	4	10	4	4		2		2	4	4			8	2	2	4		12	6		4	2		4					2	6		4		4	6	2		2	2	14	12		4	2	10		2
132.5	4	2	4	10	4	4		2		2	4	4			4	2	2	4		12	8		4	2		4						6		6		4	6	2		2	2	10	10		4		8		2
133	4	2	4	10	4	4		2		2	4	4			4	2	2	2		12	6		4	2		4						8		4		4	6	2		2	2	10	10		4		8		2
133.5	4	2	4	10	4	4		2		2	2	4			2	2	2	2		12	6		4	2		4						8		4		4	6	2		2	2	10	8		4		6		2
134	4	2	4	10	4	4				2	2	4			2	2	2	2		12	6		4	2		4						8		2		2	6	2		2		10	8		4		6		2
134.5	4	2	4	10	4	4				2	2	4				2	2	2		12	6		4	2		4						8		2		2	6	2		2		10	8		4		4		2
135	4	2	4	10	4					2	2	4				2	2	2		12	6		4	2		4						8		2		2	6	2		2		10	8		4		4		2
135.5	4	2	4	10	2					2	2	4				2	2	2		12	6		4	2		4						8		2		2		2		2		10	8		4		4		2
136	2	2	4	6	2					2	2	4				2	2	2		12	6		4	4								8		2		2		2		2		10	8		4		4
136.5	2	2	4	6	2					2	2	4				2	2	2		12	6		2	4								8		2		2		2		2		10	8		4		4
137	2	2	4	6	2						2	4				2	2	2		12	4		2	4								8		2		2		2		2		10	8		4		4
137.5	2	2	4	6	2						2	4				2	2	2		10	4		2	4								8		2		2		2		2		8	6		4		4
138	2	2	4	6							2	4					4	2		10	4		2	4								8		2		2		2		2		8	6		4		4
138.5	2	2	4	6							2	4					4	2		10	4		2	4								8		2		2		2		2		6	6		2		4
139	2	2	2	6							2	4					4	2		10	4		2	4								8		2		2		2		2		6	6		2		4
139.5	2	2	2	6							2	4					4	2		10	4		2	4								8		2		4		2		2		6	6				4
140	2	2	2	6							2	2					4	2		10	4		2	4								8		2		2		2		2		4	4				4
140.5	2	2	2	6							2	2					4	2		10	4		2	4								8		2		2		2		2		4	4				4
141	2	2	2	6								2					4	2		10	4		2	4								8		2		2		2		2		4	2				4
141.5	2	6	2	6								2					4	2		10	4		2	4								8		2		2		2		2		4	2				4
142	2	8	2	6								2					4	2		6	4		2	4								6		2				2		2		4	2				4
142.5	2	4	2	6								2					4	2		8	4		6	4								6		2				2		2		4	2				2
143	2	4	2	6								2					4	2		8	4		10	2								6		2				2		2		4	2				2
143.5	2	12		4								2					4	2		8	4		4	2								6		2				2		2		4	2				2
144	2	2		4								2					4	2		8	4		4	2								4								2		4	2				4
144.5	2	2		4								2					4	2		8	4		4	2								4										4	2				8
145	2			4													4	2		8	4		2	2								4										4	2				2
145.5	2			2													2	2		8	2		2	2								4										4	2				2
146	2			2													2	2		8	2		2	2								2										4	2				2
146.5	2			2													2	2		6	2		4	2								2										4	2				2
147	2			2													2	2		6				2								2										4	2				2
147.5	2			2													2	2		6				2								2										2	2				2
148	2			2													2	2		6				2								2										2	2				2
148.5	2			2													2	2		6				2								2										2	2				2
149	2			2													2	2		6				2								2										2	2				2
149.5	2			2													2	2		6				2								2										2	2				2
150	2			2													2	2		6				2								2										2	2				2
150.5	2			2													2	2		6				2								2										2	2				2
151	2			2													2	2		6				2								2										2	2				2
151.5	2			2													2	2		6				2								2										2	2				2
152				2													2	2		6				2								2										2	2				2
152.5				2														2		6				2								2										2	2				2
153				2														2		6												2										2	2				2
153.5				2														2		6												2										2	2				2
154				2														2		6												2										2	2				2
154.5				2														2		6												2										2					2
155				2														2		6												2										2					2
155.5				2														2		6																						2					2
156				2														2		6																						2					2
156.5				2														2		6																						2					2
157				2														2		6																						2					2
157.5				2														2		6																						2					2
158				2																6																						2					2
158.5				2																6																						2					2
159				2																6																						2					2
159.5				2																6																						2					2
160				2																4																						2					2
160.5				2																2																						2					2
161				2																2																						2					2
161.5				2																																						2					2
162				2																																						2					2
162.5																																										2					2
163																																										2					2
163.5																																										2					2
164																																															2
164.5																																															2
165																																															2
165.5																																															2
166																																															2
166.5																																															2
167
167.5
168
168.5
169
169.5
170
170.5
171
171.5
172
172.5
173
173.5
174
174.5
175
175.5
176
176.5
177
[truncated: 95 more columns]

## Sheet: source data fig 4g-i
Fig 4G - Resistance					Fig 4H - Capacitance					Fig 4I - Resting Potential
WT DMSO	WT AR	Tau DMSO	Tau AR		WT DMSO	WT AR	Tau DMSO	Tau AR		WT DMSO	WT AR	Tau DMSO	Tau AR
108	160	471.25	204.25		14.0625	21.8	15.65	17.85		-66.5	-61.8	-40.925	-64.825
82.425	122.5	275.5	550		35.95	16.45	19.725	17.275		-72.725	-64.775	-13.5	-41.7
338.75	78.325	789	209		12.975	10.355	16.225	16.8		-64.075	-66.4	-46.825	-66.2
310	75.95	266	265.75		13.525	12.2	14.025	21.825		-71.3	-68.425	-17.45	-62.15
256	69.9	599.75	223.5		18.95	10.95	8.7525	18.6		-62.925	-68.15	-28.65	-58.075
399.75	112.25	313.75	175.75		15.7	7.795	14.1	15.525		-71.175	-66.125	-62.975	-65.875
185.25	97.15	893.75	498		12.55	20.075	15.375	8.0025		-65.925	-64.275	-32.475	-59.325
377	102.6	387.5	225		13.475	27.45	13.825	24.575		-64.6	-72.375	-62.95	-75.7
732.5	106.625	123.725	277.25		18.375	21.975	13.2575	11.9825		-52.725	-75.25	-69.95	-60.7
135.25	807.25	116.75	188.75		17.225	9.9475	19.55	15.525		-69.575	-55.65	-77.8	-67.85
110.75	84.175	127.5	190.75		14.3	23.7	15.9	15.3		-62.85	-70.325	-70.5	-68.025
193.5	116.75	94.35	342.75		12.5075	13.35	17.4	15.325		-66.425	-56.525	-73.8	-26.75
84.175	62.35	112	203.5		7.34	18.7575	20	9.44		-64.775	-49.325	-75.675	-69.9
345		125.5	137.75		14.65		8.76	17.4		-58.15		-58.775	-59.825
192.25		487.25	376.25		19.45		12.195	16.65		-49.875		-38.625	-44
111		519.5	163.25		8.6625		15.15	24.4		-44.85		-48.875	-70.65
173.75		641	139.25		23.975		12.1625	23.1		-63.9		-43.95	-70.55
481.5		233.75	127.7		23.7		11.095	12.4		-42.8		-50.65	-66.4
278.75		670.5	427.5		25.175		13.6	9.3375		-60.55		-39.9	-55.875
154		104.05	134.95		23.75		9.02	30.4		-62.9		-46.625	-72.85
100.225		298	136		25.95		10.6275	18.975		-42.6		-50.575	-73.375
82.85		669.5	103		22.85		12.15	25.175		-75.35		-45.475	-74.1
163.25		107.4	134.15		15.55		18.825	16.275		-78.575		-74.5	-74
77.2		102.25	161.75		16.32		20.7	24.25		-73.575		-73.5	-73.3
103.35		77.425	96.025		13.235		19.55	21.975		-66.45		-72.75	-67.575
66		351	136.25		21.295		12.925	11.02		-63.525		-28.525	-70.375
76.9		64.95	77		22.325		7.365	8.7975		-74.85		-20.125	-75.475
71.95		924.5	408.75		15.39		9.82	16.25		-77.575		-31.85	-59.45
83.625		130.25	422		8.055		16.275	11.925		-74.3		-64.15	-45.95
100.85		81.25	268		12.875		20.675	16.45		-67.725		-68.55	-66.75
90.025		487.25	221		29.025		12.2	16.7		-75.225		-59.525	-54.5
164		990.75			22.375		18.45			-32.375		-41.075
282.75		646.75			14.35		11.9			-46.4		-39.25
153.75		934.5			11.8525		13.2			-64.675		-33.3
197		214.5			21.65		16.15			-80.625		-66.95
111.75		417			26.95		13.325			-59.25		-49.3
196		91.1			10.9075		19.1			-44.425		-73.975
716		219			12.05		18.725			-30.475		-62.175
419		783.25			8.045		11.675			-33.65		-48.275
203.25		258.75			9.7825		15.4			-68.1		-64.875
164.25					22.2					-65.95
508					18.525					-78.65
138.5					21.7					-72.725
333.5					18.975					-68.675
124					18.675					-61.05
368.75					17.825					-73.625
764.5					18.525					-46.55
115.75					9.08					-59.4
134.5					15.56					-68.75
112.25					14.175					-61.325
153					17.025					-55.325
135.75					13.3425					-61.75
113.25					22.275					-65.075
151.5					13.75					-61.95
74.725					21.075					-67.425
551.75					18.375					-63.7
189					22.575					-62.125
149.5					27.825					-72.2
124.5					20.875					-52.4
129					21.225					-65.2
283.75					15.7075					-64.65
116					22.475					-63.25
77.7					20.5					-64.575
81.3					25.275					-74.175

## Sheet: source data fig 5d 
	Fig 5D - Spike Count From Rest
current (pA)	WT DMSO
-100	0	0	0	0	0	0	0	0	0	0.2	0	0	0	0	0	0	1.2	0	0	0	0	0	0	0	0	0	0	0	0	0	0	0.2	0.2	0	0	0	0	0	0	0	0	0	0	0	0	0	3.4	0	0
-80	0	0	0	0	0	0	0.2	0	0	0	0	0	0.2	0	0	0	0.4	0	0	0	0	0	0	0	0	0	0	0	0	0	0	0	0.4	0	0	0	0	0	0	0	0	0	0	0	0	0	2.2	0	0
-60	0	0	0	0	0	0	0	0	0	0	0	0	0.2	0	0	0	0	0	0	0	0	0	0	0	0	0	0	0	0	0	0	0	0.6	0	0	0	0	0	0	0	0	0	0	0	0	0	2	0	0
-40	0	0	0	0	0	0	0	0	0	0	0	0	0	0	0	0	0	0	0	0	0	0	0	0	0	0	0	0	0	0	0	0	0.8	0	0	0	0	0	0	0	0	0	0	0	0	0	2.2	0	0
-20	0	0	0	0	0	0	0.4	0	0	0	0	0	0	0	0	0	0.6	0	0	0	0	0	0	0	0	0	0	0	0	0	0	0	0.4	0	0	0	0	0	0	0	0	0	0	0	0	0	4.4	0	0
0	0	0	0	0	0	0	0	0	0	0	0	0	0	0	0	0	0	0	0	0	0	0	0	0	0	0	0	0	0	0	0	0	0	0	0	0	0	0	0	0	0	0	0	0	0	0	0	0	0
20	0	0	0	0	0	0	0.2	0	0.6	0	0	0	0	0.6	0	0	2.6	0	1.4	0	0.2	0	0	0	0	0	0	0	0	0	0	0	5.2	0	0	0	3.4	0	0	0	0	0	0	0	0	0	1	0	0
40	0	0	3	0	1.8	0	0.2	0.8	1	0	0	0	0.2	3.6	0	0.4	0.4	0	5.6	0	0.8	0	0	0	0	0	0	0	0	0	0	0	9.2	0	0	0.8	6	0	1	0	0	0	0	0	0	0	0.6	0	0
60	0	0	5.8	0	6.6	0.8	1.8	0.6	1	0	0	0	0.6	6.8	1.2	1.2	2.4	0	8	0	2	0	1.6	0	0.6	0	0	0	0	0	0	0	9.6	0	0	0.6	5.4	0	1	0	0	0.6	0	0	0	0	0.8	0	0
80	0	0	9.2	0	10	8.2	4	2	1	0.6	0	0.4	1.2	9.8	3	1.8	5.8	0	7	1.2	2.8	0	3.8	0	2.2	0	0	0	0	0.4	0	0	9.8	0.6	0.6	1.4	4.6	0	1	0	0.8	8.2	0	1.4	0	5.6	0.6	1	0
100	0	0	10.8	0	12.6	12.4	5.6	1.8	1	1.4	0	1.2	1.4	13	3.8	2.4	7.6	0	3	4.8	4.6	0	5.8	0	3.4	0	0	0	0	1.6	0	0	4.8	3.8	3	3.2	3.8	0	1	0	3.6	13.2	0.6	2.6	0	11	0.8	2.4	0
120	0	0	9	0	14.8	13.8	7.8	1.6	1	2	0.4	2.6	3.2	15.6	7.2	4	9.8	0	2.4	5.4	5.4	0	7.4	0	4.2	1.4	0	0	0	3	0	0	2.6	8.8	4.8	4.8	2.8	0	1	0	5.2	11	1	6.4	0	14.4	0.8	4.2	0.4
140	0	0	6.4	2	14	15	9.2	1.4	1	2.8	1.4	5.4	4.6	17	8.8	3.6	11	0	2.2	7.8	6.8	0.2	9	1	4.8	2.6	0.2	0	0	3.4	0	0	2	11.6	6.2	6.4	2.2	0	1	0.2	5.8	6.6	1.4	8.4	0.4	14.2	1	5.4	1
160	0	0	2.2	2.8	10.2	14	10.4	1.2	1	3.6	2.6	7	5.6	18	10.2	4.4	13.8	0	2.2	8	5.8	0.6	9.8	2	5.6	4.2	0.4	0.4	0.6	4.4	0	0	2	14.8	6.8	7.2	1.8	0	1	0.4	4.8	4.4	2.6	7.4	1.6	7	1	5	1.8
180	0.2	0	1.4	1.8	7.4	13	11.8	1	1	4.4	3.2	8.4	6.2	19	10.8	4.8	14.8	0	1.8	9.6	5.8	1.2	10.8	3.2	6.2	5	0.4	1.4	1	5.4	0	0	1.8	17	7.6	7.6	1.6	0	1	1	3.8	2.6	4	5.2	3.2	4	1	3.8	2.2
200	1	0	1	1.2	6.6	3.4	13.2	1	1	5.2	4.2	10.2	7	19	12.2	5.2	17.8	0	2	10.6	5	1.6	11.4	4	7	5.4	0.6	1.6	1.6	6.2	1	0	1.6	20.2	8.6	8.6	1.6	0	1	1.8	3.8	2.2	4.6	3.8	3.6	2.8	0.8	2.4	2.6
220	2	0	1	1.2	6	2.2	14	1	1	6.6	4.6	10.8	7.4	14.6	12.6	6.4	18.4	0	1.6	11	4.2	2.6	9.6	4.6	7.2	6.4	0.8	2	1.6	6.6	1	0	1.4	22.6	9.6	8.8	1.2	0	1	2.4	3.6	2	5	3	4	2.2	1	2.4	3.2
240	3.8	0	1	1.6	5.2	1.8	14.8	1	1	7.4	4.8	11.6	8	12	11.8	6	20.2	0	1.6	11.4	4.2	2.6	6	5.6	6.4	7.2	1	2.4	1.8	7.2	1.2	0	1.4	24.6	10.6	7.6	1.2	0	1	3	3	1.6	4.2	2.4	3.8	1.8	1	2.2	4
260	6	0	1	1.8	4.2	1.8	14.8	1	1	8	6.2	12.8	6.6	8.8	9.2	5.6	18.2	0	1.4	10.2	3	2.8	5.2	6	5.8	8	1.2	2.8	2.4	8.2	1.2	0	1.4	26.2	11.2	7	1.2	0	1	3.4	3	1.2	3	2.4	3.2	1.6	1	1.8	4.2
280	7.8	0	1	1.4	4.2	1.8	14	1	1	8.8	6.4	14.4	7.8	7.4	11.6	6	18.4	0	1.4	8.6	2.6	3.4	4.6	6.6	4.4	8.4	1.4	3.2	2.8	9	1.4	0	1.2	26	12.2	6.6	1.2	0	1	3.8	2.6	1.2	2.4	2.2	2.4	1.4	1	1.4	5.2
300	9.4	0	1	1.4	4.2	1.4	12.4	1	1	9.4	6.8	15.4	6.6	6.6	10.2	4.4	21.8	0	1.2	8	2.6	4	4.8	7.4	4.4	9	1.6	3.6	2.4	9.6	1.6	0	1.2	28.4	13	6.8	1.2	0	1	4.2	2.6	1.2	2.2	1.8	2	1	1	1.4	5.8
320	11.2	0	1	1	4	1	9.2	1	1	10.2	7.8	16.2	3.8	5.6	8.6	4.2	19.8	0	1.2	6	2.4	4.2	3.2	7.6	4	8.8	1.6	4.4	3.6	9.8	1.8	0	1	28	13	5.4	1.2	0	1	5.4	2.4	1	2	1.8	1.8	1	1	1.4	6.8
340	12.4	0	1	1	3.6	1	6.4	1	1	11	8	16.6	4.4	4.4	9.6	4.4	19.6	0	1.2	4.8	2	4.8	2.8	8.6	2.8	8.4	2	5	3.8	10.2	2.2	0	1.2	29.4	12.4	4.8	1.2	0	1	4.8	2	1	2	1.8	1.4	1.2	1	1	7
360	13.4	0.4	1	1	3	1	6	1	1	11.6	8.6	17	3	4.6	8.4	3	24	0	1.2	4.2	2	5	2.4	9	2	7.4	2.6	5.6	4.2	10.8	2.6	0	1	29.8	11.8	4	1	0	1	5	2	1	2	2	1.6	1	1	1	8.4
380	13.8	1.2	1	1	3	1	3	1	1	12.4	8.4	16.2	2.6	4	6.8	3	22.8	0	1.2	3.8	1.8	4.6	2.2	9.8	1.4	5.2	2.6	6.6	4.6	11	2.8	0	1	30.8	10.4	3.8	1	0	1	4.8	1.6	1	2	2	1.2	1	1	1	9
400	13.4	1.6	1	1	3	1	3	1	1	12.8	8.8	15.2	2.4	4	6.4	2.8	19.8	0	1	3.4	1.8	4.8	2.2	10	1	2.8	3.4	7	5.4	11	3.4	0	1	31.2	7.2	3	1	0	1	4.6	1.4	1	2	1.8	1.2	1	1	1	9.2
420	11.4	2.8	1	1	2.6	1	3	1	1	12.8	9.2	12.6	2.2	3	5.4	2.6	16	0	1	3.8	1.8	4.6	2.2	10.4	1	2.6	3.8	8	5.8	10.6	3.2	0	1	34	7.2	2.8	1	0	1	4.4	1.4	1	2	1.6	1.2	1	0.8	1	10.2
440	8.8	4	1	1	2.2	1	2.8	1	1	13.8	9.8	9.6	2	3.2	3.6	2.4	13.6	0	1	3.4	1.6	3.8	2.2	9.8	1	2	4.2	9	7.2	8.6	3	0	1	33.8	6	3	1	0	1	5	1.4	1	1.6	1.6	1.2	1	0.8	1	10
460	6.8	5.4	1	1	2.2	1	2.2	1	1	15	9.8	5	1.8	3	2.2	2.2	10.6	0	1	3	1.6	4.6	2	8.4	1	2	5	9.8	8	6.8	3.4	0	1	33	4	3	1	0	1	3.8	1.2	1	1	1.4	1.2	1	1	1	8.6
480	4.8	7.6	1	1	1.8	1	2.2	1	1	15.4	9.2	3.6	1.4	3	2	2.2	8.2	0	1	3.2	1.4	2.8	2	6.6	1	1.6	5.6	10.6	8.6	5.4	2.4	0	1	32.6	3.2	2.4	1	0	1	3	1.2	1	1.2	1	1	1	1	1	7.2
	Fig 5D - Spike Count From -60mV
current (pA)	WT DMSO
-100	0	0	0	0	0	0	0.2	0	0	0	0	0	0	0	0	0	0	0	0	0	0	0	0	0	0	0	0	0	0	0	0	0	0	0	0	0	0	0	0	0	0	0	0	0	0	0	3.2	0	0
-80	0	0	0	0	0	0	0.2	0	0	0	0	0	0	0	0	0	0	0	0	0	0	0	0	0	0	0	0	0	0	0	0	0	0	0.2	0	0	0	0	0	0	0	0	0	0	0	0	3.6	0	0
-60	0	0	0	0	0	0	0	0	0	0.2	0	0	0	0	0	0	0	0	0	0	0	0	0	0	0	0	0	0	0	0	0	0	0	0.6	0	0	0	0	0	0	0	0	0	0	0	0	4	0	0
-40	0	0	0	0	0	0	0.6	0	0	0	0	0	0	0	0	0	0	0	0	0	0	0	0	0	0	0	0	0	0	0	0	0	0	0.2	0	0	0	0	0	0	0	0	0	0	0	0	3.4	0	0
-20	0	0	0	0	0	0	0	0	0	0	0	0	0	0	0	0	0	0	0	0	0	0	0	0	0	0	0	0	0	0	0	0	0	1	0	0	0	0	0	0	0	0	0	0	0	0	0.6	0	0
0	0	0	0	0	0	0	0	0	0	0	0	0	0	0	0	0	0	0	0	0	0	0	0	0	0	0	0	0	0	0	0	0	0	0	0	0	0	0	0	0	0	0	0	0	0	0	0	0	0
20	0	0	0	0	0	0	0	0	0	0	0	0	0	0	0	0	0	1	0.4	0	0	0	1.2	0	0	0	0	0	0	0	0	0	1	4.6	0	0	0	0	0	0	0	0	0	0	0	0	8	0	0
40	0	0	2	0	3	4.8	0.2	1	1	0	0	0	0.2	1.8	0	0	0	1	4.8	0	0	0	4.6	0	0	0	0	0	0	0	0	0	6.2	11.2	1	0	0	0	0	0	0	0	0	0	0	0	3.2	0	0
60	0	0	9	0	7.4	11.8	0	2.8	1	0	0	0	0.8	5.2	0	0	0	1	6.8	0.4	0	0.2	7.4	0	0	0	0	0	0	0.2	0	0	9.2	14.2	5.2	0.6	0	0	0	0	3.2	2.4	0	0	0	0	2	3.6	0
80	0	0	12.8	0.8	10.6	14.6	0	1.8	1	1	0	0.6	3.4	9.2	0	0	0.2	0.6	3.8	3.8	0	2	9.4	0	0	0	0	0.2	0	1.4	0	0	11	17.6	7	1.2	2	0	0	0	7.2	11.4	1.4	3.2	0	1	2	5.8	0
100	0	0.2	14.8	4.8	13.6	15.8	0.8	1.4	1	3.8	0	1.4	4.6	13	0	0	0.2	0.8	1.4	6	0	3.8	10.8	0.2	0	0	0	1.2	0.2	3	0.4	0	5.4	21	9	3.4	4.2	0	0	0	8.2	7.4	3.6	6.6	0	5.6	2	7.6	0
120	0	1	5.2	4.6	14.8	11	3.4	1.2	1	5	1	2.2	5.6	17.6	1	0	3.8	0.8	1.4	7	0	5	12.2	1	0	0.4	0	2	0.6	3.8	0.6	1	3	24	10.2	4.6	6.8	0	0.4	0	6.4	3	4.8	3.8	0	11	1	8.6	0
140	0	2	1.2	2.4	15.4	2.6	6.4	1.2	1	7	2.2	3.8	6.6	20.8	1	0	7	0.8	1.2	8.2	0.8	6	13	2.4	0	1.2	0	2.8	1.6	4.6	1.2	1.6	2	26.6	11.4	6.6	7.2	0	1	0	4	2	4.6	2.2	0	6.6	1	6.2	0
160	1.4	3.4	1	2	9.6	1.8	8.2	1	1	8	3.4	4.8	5.8	22.6	1.4	0	10.4	0.6	1	8.8	2.6	6.8	13.4	3.4	0.4	2.8	0.8	3.8	2	5.6	1.4	2	2	28.6	12.6	7.2	6.4	0	1	0	3.4	1.2	3.6	1.6	0	2	1	3.8	0
180	4.4	5	1	1.4	6.6	1.4	10.4	1	1	9.8	3.8	6.2	4.6	24.8	2	0.8	11.8	0.4	1	10.2	3.8	7.8	10	4.4	0.8	3.8	1.8	4	2.4	5.8	2	2	2	30.4	13	8.2	7.8	0	1	0.2	2.8	1	2.4	1.4	0.6	1.2	1	3	0
200	6.4	7	1	1.2	5.6	1.2	11.8	1	1	10.2	4.8	7.8	2.6	22.4	3.2	1	13.8	0.8	1.2	9.4	4.8	8.6	5.4	5.2	1.6	4.6	3.2	4.2	2.6	6.6	2.2	1.2	2	32	14	8.8	6.8	0	1	0	2.4	1	2	1.2	1.8	1.4	1	2.2	0
220	8.2	8.8	1	1	4.4	1	13.4	1	1	11.6	5.8	8.6	3.2	14.2	3.8	1.2	16	0.4	1	8.8	7.4	9	3.8	6	2.8	5.6	3.6	4.6	3.2	7.6	2.2	1.2	1.6	33.2	11	9.6	5.4	0	1	0.6	2.2	1	2	1	2.8	1	1	2	0.4
240	10.4	10.2	1	1	4	1	15.2	1	1	12.4	6.4	9.6	2.2	9.6	3.8	1.4	17.2	0.2	1	7	8	9.6	2.6	6.8	3.8	6.2	4.8	5.6	3.4	7.8	2.6	1.2	1.2	34.6	6.2	9.2	5.4	0	1	0	2	1	2	1	3.8	1	1	1.6	1
260	11.8	11.2	1	1	3.6	1	16	1	1	13.2	7	10.4	2.2	7.6	4.4	2	17.8	0.4	1	5	8.8	10	2.2	7.4	4.8	7	5.6	5.8	3.2	8.2	3	1	1	35	4.2	8	4.2	0	1	0.4	1.4	1	1.8	1	4	1	1	1.2	2.4
280	13.2	11.8	1	1	3.2	1	14.6	1	1	14	7.8	11.4	1.8	6.8	5.2	2.6	18.4	0.6	1	4.4	9.8	10.2	2.2	7.6	5.4	7.6	6.2	6	4	8.6	3.2	1	1	36	3.4	5.4	3.6	0	1	0.4	1.4	1	1.6	1	3	1	1	1	3
300	14.6	12.8	1	1	3	1	10.4	1	1	14.8	8	11.8	1.8	5.2	4.8	2.4	18.6	0.4	1	4	10.4	7	1.8	8.4	6	8.4	7.2	6.8	4.2	9.4	2.4	1	1	36.2	2.8	4	3	0	1	0.4	1.2	1	1.4	1	2	1	1	1	4
320	16	13.4	1	1	2.2	1	8.6	1	1	15.6	9	12.4	1.8	4.8	6	3	19.8	0.6	1	3.8	11.6	5	2	8.8	6.4	8.8	8.2	7	5	9.4	2.4	1	1	37.2	2.4	3.8	2.8	0	1	0.4	1.2	1	1	1	1.6	1	1	1	5.2
340	14.8	14.2	1	1	2.2	1	5.8	1	1	15.8	9.2	12.6	1.6	4.4	6.6	3.6	17.4	0.4	1	3.6	10.8	3.4	1.8	9.6	7.2	9.4	8.6	8	5.4	9.2	2.4	1	1	33.6	2.4	3.2	2.6	0	1	0.6	1	1	1	1	1.4	1	1	1	5.2
360	12.6	15	1	1	2.2	1	2.6	1	1	16.8	9.6	12.6	1.2	4	6.8	3.2	13.4	0.4	1	3.2	9.4	2.2	1.6	10	7.4	9.8	9	8	5.6	9.4	1.2	1	1	25.2	2.2	2.8	2	0	1	0.6	1	1	1	1	1	1	1	1	6.2
380	8.6	15.8	1	1	2	1	1.8	1	1	17.6	10.2	11.6	1.2	3.8	5.2	4.2	13	0.4	1	3.2	8.6	2	1.6	10.4	8.2	10.4	9.6	8.6	6.4	9	1.4	1	1	17	2.2	2.8	2	0	1	0.6	1	1	1	1	1	1	1	1	6.8
400	6.8	16.8	1	1	2.2	1	1.6	1	1	17.8	9.4	7.6	1.2	3.6	5	4.2	10.8	0.2	1	3	7.6	1.2	1.4	11	8.6	9.6	10.2	9	6.8	8.4	1.4	1	1	11.8	2	2.8	2	0	1	0.4	1	1	1	1	1.4	1	1	1	5.2
420	4.6	17.6	1	1	1.4	1	1.2	1	1	14	9	3.2	1	3.2	3.8	4	6.2	0.4	1	2.8	6.4	1	1.2	11.4	8	10	10.8	9	7.4	6.2	1	1	1	8.4	2	2.4	2	0.2	1	0.6	1	1	1	1	1.2	1	1	1	4.4
440	3.6	18.2	1	1	1.2	1	1.4	1	1	9.4	9.2	2	1	3	2.8	4.2	4.8	0.4	1	2.8	4.4	1	1	11.6	5	7.8	11.2	9.8	7.6	4.6	1	1	1	5.2	2	2.4	2	0.2	1	0.6	1	1	1	1	1	1	1	1	3.6
460	3	18.2	1	1	1.4	1	1.2	1	1	8	7.2	2	1	3	1.8	3.8	5	0.6	1	2.4	4.4	1	1	11.8	2.8	4.6	11.8	10	7.4	4.2	1	1	1	5.2	2	2	1.4	0.2	1	1	1	1	1	1	1	1	1	1	2.4
480	2.2	17.8	1	1	1	1	1.2	1	1	5.2	6.2	1.8	1	3	1	4.4	3.4	0.2	1	2.2	3.2	1	1	11.2	1.4	2.6	12	10.2	6.6	3	1	1	1	4.4	2	2.2	1.8	0	1	0.4	1	1	1	1	1	1	1	1	1.4
[truncated: 99 more columns]

## Sheet: source data fig 5e-g
Fig 5E - Spike Latency From Rest					Fig 5E - Spike Latency From -60mV					Fig 5F - Spike Amplitude From Rest					Fig 5F - Spike Amplitude From -60mV					Fig 5G - Spike Width From Rest					Fig 5G - Spike Width From -60mV
WT DMSO	WT AR	Tau DMSO	Tau AR		WT DMSO	WT AR	Tau DMSO	Tau AR		WT DMSO	WT AR	Tau DMSO	Tau AR		WT DMSO	WT AR	Tau DMSO	Tau AR		WT DMSO	WT AR	Tau DMSO	Tau AR		WT DMSO	WT AR	Tau DMSO	Tau AR
64.34	263.82	98.23	31.38		64.34	263.82	98.23	31.38		62.4104	67.6901	52.736	73.4886		62.4104	67.6901	52.736	73.4886		2.93	2.75	3.92	1.49		3.03	2.89	3.55	1.5
68.96	115.93		20.71		68.96	115.93		20.71		70.455	85.757		30.0302		70.455	85.757		30.0302		2.45	2.45	5.55	3.49		2.5	2.53	4.26	2.58
320.8	222.5	210.87	24.28		320.8	222.5	210.87	24.28		79.0429	68.9108	63.9668	70.864		79.0429	68.9108	63.9668	70.864		3.58	3.31	2.98	1.94		3.7	3.41	2.77	2.35
338.51	204.62	8.73	28.99		338.51	204.62	8.73	28.99		62.624	77.5781	34.669	73.8548		62.624	77.5781	34.669	73.8548		3.77	3.12	2.09	2.04		3.8	3.11	2.8	2.08
179.79	251.76	9.65	23.51		179.79	251.76	9.65	23.51		84.5973	59.7552	23.3975	67.3849		84.5973	59.7552	23.3975	67.3849		2.9	3.47	3	1.83		2.98	3.36	3.14	1.88
142.78	225.17	168.05	15.25		142.78	225.17	168.05	15.25		80.3247	61.9526	70.864	66.0421		80.3247	61.9526	70.864	66.0421		3.35	4.04	3.38	1.61		3.35	4.06	2.24	1.86
97.72	79.16	19.19	13.59		97.72	79.16	19.19	13.59		74.4652	68.2394	34.9742	50.1114		74.4652	68.2394	34.9742	50.1114		3.12	2.77	4.05	2.79		3.36	2.97	2.09	2.97
268.9	218.31	81.52	278.02		268.9	218.31	81.52	278.02		75.9911	82.7052	80.6299	72.7561		75.9911	82.7052	80.6299	72.7561		4.66	2.87	4.39	3.32		5.03	2.72	2.9	3.42
54.43	110.3	242.42	71.7		54.43	110.3	242.42	71.7		46.3271	75.3197	70.4978	60.6708		46.3271	75.3197	70.4978	60.6708		5.22	2.87	4.35	1.61		5.17	2.91	3.22	1.78
155.42	33.03	145.42	16.77		155.42	33.03	145.42	16.77		86.6115	59.389	60.1215	70.4978		86.6115	59.389	60.1215	70.4978		2.86	4.21	3.56	1.86		3.02	4.65	3.69	1.97
18.39	30.87	231.39	11.53		18.39	30.87	231.39	11.53		73.6717	82.8272	52.9801	66.6524		73.6717	82.8272	52.9801	66.6524		3	2.35	3.71	1.58		2.95	2.32	3.49	1.66
158.93	47.1	285.99	33.71		158.93	47.1	285.99	33.71		75.6859	60.7318	57.2527	37.7819		75.6859	60.7318	57.2527	37.7819		2.88	3.01	3.41	1.85		2.95	3.21	4.73	2.89
204.82	108.17	220.36	14.21		204.82	108.17	220.36	14.21		62.5019	65.7369	61.4643	51.088		62.5019	65.7369	61.4643	51.088		4.4	2.84	3.76	1.56		4.35	2.88	3.33	1.98
53.5		68.09	11.18		53.5		68.09	11.18		72.9392		72.0237	72.1458		72.9392		72.0237	72.1458		2.31		3.24	2.07		2.31		3.67	1.75
14.2		27.53	38.95		14.2		27.53	38.95		49.9893		48.2803	62.3188		49.9893		48.2803	62.3188		2.82		4.86	2.29		2.61		3.31	1.88
13.07		34.09	102.56		13.07		34.09	102.56		49.7452		65.0044	77.5781		49.7452		65.0044	77.5781		2.6		2.6	2.32		2.2		2.81	2.38
64.1		41.82	84.89		64.1		41.82	84.89		73.7327		45.3505	88.2595		73.7327		45.3505	88.2595		2.22		3.89	2.52		2.17		3.98	2.4
96.75		122.9	34.33		96.75		122.9	34.33		54.8112		50.3555	78.5546		54.8112		50.3555	78.5546		4.22		3.12	3.45		7.95		4.74	2.64
71.85		84.56	165.9		71.85		84.56	165.9		66.5914		61.0981	48.6465		66.5914		61.0981	48.6465		2.81		2.34	3.06		4.5		2.99	3.96
68.04		181.41	189.1		68.04		181.41	189.1		85.5129		60.1825	69.8874		85.5129		60.1825	69.8874		2.08		2.73	2.59		2.64		3.71	2.96
140.47		37.47	135.74		140.47		37.47	135.74		68.9718		73.4886	72.8782		68.9718		73.4886	72.8782		4.61		3.32	3.52		1.98		3.3	2.71
237.65		28.02	175.21		237.65		28.02	175.21		91.6776		33.8145	72.0847		91.6776		33.8145	72.0847		2.86		2.95	2.71		4.6		2.37	3.43
183.89		73.45	95.68		183.89		73.45	95.68		94.3632		79.7754	71.4133		94.3632		79.7754	71.4133		3.38		3.26	2.66		2.9		2.77	2.68
247.18		155.62	59.39		247.18		155.62	59.39		81.9727		84.9635	74.8924		81.9727		84.9635	74.8924		4.22		3.29	3.09		3.25		3.12	2.78
125.21		136.07	171.96		125.21		136.07	171.96		66.1031		80.5689	53.5295		66.1031		80.5689	53.5295		4.24		3.1	2.24		3.98		3.6	3.06
372.71		45.06	44.93		372.71		45.06	44.93		75.5028		53.1632	55.4216		75.5028		53.1632	55.4216		3.62		3.05	2.76		3.96		3.67	2.46
213.69			102.8		213.69			102.8		93.5698			72.6951		93.5698			72.6951		3.09		2.75	4		3.69		3.27	2.7
366.34		19.17	40.28		366.34		19.17	40.28		80.6909		34.2418	75.6249		80.6909		34.2418	75.6249		3.56		2.07	2.79		3.07		3.23	3.53
370.9		114	81.27		370.9		114	81.27		59.0838		91.9828	63.9668		59.0838		91.9828	63.9668		2.58		4.74	2.75		3.7		2.73	2.4
207.63		212.01	59.59		207.63		212.01	59.59		65.4317		91.3724	78.1884		65.4317		91.3724	78.1884		4.8		2.25	2.42		2.61		2.64	2.72
135.86		23.28	48.49		135.86		23.28	48.49		63.4175		76.4794	49.8062		63.4175		76.4794	49.8062		3.15		3.61			4.86		4.01667	2.57
64.46					64.46					65.2486					65.2486					1.88		2.22			2.89		2.97
101.04		23.01			101.04		23.01			67.1407		52.1867			67.1407		52.1867			2.8					3.21		1.98
48.7		2.7			48.7		2.7			52.1867		32.0444			52.1867		32.0444			2.65					2.19		4.5
105.67		80.55			105.67		80.55			90.64		73.1223			90.64		73.1223			2.96					2.83		2.28
139.29		59.59			139.29		59.59			84.8415		60.976			84.8415		60.976			3.88					2.7		3.73
109.6		65.98			109.6		65.98			68.4225		80.5078			68.4225		80.5078			3.46					2.51		2.24
		18.4					18.4					65.4927					65.4927			4.15					3.48
35.85		28			35.85		28			50.9049		48.2803			50.9049		48.2803			3.99					4.44
34.87		50.22			34.87		50.22			31.373		60.976			31.373		60.976			3.6					3.96
245.68					245.68					81.4234					81.4234					3.76					4.03
222.75					222.75					58.9618					58.9618					3.81					3.23
138.99					138.99					54.8723					54.8723					3.62					3.83
172.96					172.96					65.1265					65.1265					3.22					3.84
379.96					379.96					78.0663					78.0663					4.6					3.83
274.6					274.6					59.4501					59.4501					2.61					2.33
28.3					28.3					47.9751					47.9751					3					4.14
84.5					84.5					64.1499					64.1499					3.54					2.73
71.19					71.19					66.1031					66.1031					3.03					3.02
208.26					208.26					88.4426					88.4426					2.48					3.38
57.54					57.54					88.6258					88.6258					3.7					3.22
98.53					98.53					78.4326					78.4326					2.5					2.56
220.2					220.2					86.2453					86.2453					4.85					3.72
91.24					91.24					83.3766					83.3766					2.43					2.49
134.84					134.84					81.2403					81.2403					2.02					3.5
201.97					201.97					36.5001					36.5001					2.68					2.47
185.53					185.53					71.0471					71.0471					2.19					2.06
64.87					64.87					77.8222					77.8222					3.76					2.59
98.62					98.62					62.9902					62.9902					3.39					2.31
267.3					267.3					72.6951					72.6951					3.01					4
185.74					185.74					70.1926					70.1926					3.04					2.99
58.53					58.53					71.4133					71.4133										2.93
257.58					257.58					55.0554					55.0554										2.96
127.87					127.87					82.6441					82.6441

[truncated: 9 more sheets: source data fig 6, source data fig S1, source data fig S3, source data fig S4, source data fig S5, source data fig S6a-b, source data fig S6c-e, source data fig S6f-h, source data fig S7]
